# Supplementary material for: Development of a high-density genetic linkage map and identification of flowering time QTLs in adzuki bean (Vigna angularis)
Source: Sci Rep. 2016 Dec 23;6:39523. doi: 10.1038/srep39523 (PMC5180193; doi:10.1038/srep39523)
Supplement: Supplementary Information [file srep39523-s1.xls]

## Sheet: Supplemetary Table S1
Development of a high-density genetic linkage map and identification of flowering time related quantitative trail loci in adzuki bean（Vigna angularis）Changyou Liu1, Baojie Fan1, Zhimin Cao1, Qiuzhu Su1, Yan Wang1, Zhixiao Zhang1, Jing Tian1*
Supplementary Table S1 The bin information
No.	Bins	SLAF marker
1	Bin1	Marker42894;Marker62124
2	Bin2	Marker41055;Marker69043;Marker85480
3	Bin3	Marker37513;Marker54549;Marker13793
4	Bin4	Marker17046;Marker149205;Marker78665
5	Bin5	Marker87307;Marker49534;Marker28807;Marker17365;Marker64683
6	Bin6	Marker169163;Marker159525
7	Bin7	Marker120585;Marker10417
8	Bin8	Marker83557;Marker95779;Marker27847;Marker25343;Marker69275;Marker56431;Marker17422
9	Bin9	Marker38315;Marker86911;Marker20780
10	Bin10	Marker35286;Marker46878;Marker17327;Marker21641;Marker41099
11	Bin11	Marker76409;Marker11985
12	Bin12	Marker55190;Marker59779;Marker14764;Marker29966;Marker70924;Marker51888
13	Bin13	Marker42774;Marker5331;Marker43279;Marker33372
14	Bin14	Marker77421;Marker21010;Marker56815
15	Bin15	Marker43532;Marker71052
16	Bin16	Marker75751;Marker68331;Marker36215;Marker78085
17	Bin17	Marker55082;Marker12825;Marker22126
18	Bin18	Marker20209;Marker45917
19	Bin19	Marker46279;Marker24012;Marker41872
20	Bin20	Marker10584;Marker28901
21	Bin21	Marker97305;Marker12041
22	Bin23	Marker90299;Marker48036;Marker56780
23	Bin24	Marker55063;Marker48173;Marker50756
24	Bin25	Marker61254;Marker54243
25	Bin26	Marker46272;Marker58858;Marker24738;Marker58665
26	Bin27	Marker107894;Marker22444
27	Bin28	Marker26401;Marker22835
28	Bin29	Marker9729;Marker1725
29	Bin30	Marker32219;Marker62455
30	Bin31	Marker66645;Marker88835
31	Bin32	Marker43975;Marker19297
32	Bin33	Marker68259;Marker68955;Marker31405
33	Bin34	Marker42198;Marker37377
34	Bin35	Marker39620;Marker19199;Marker2717;Marker57160
35	Bin36	Marker46453;Marker65002;Marker72200
36	Bin37	Marker44869;Marker22178;Marker27419;Marker24291;Marker23985
37	Bin38	Marker7830;Marker33652
38	Bin39	Marker18968;Marker12927;Marker27050
39	Bin40	Marker46995;Marker96646;Marker79935
40	Bin41	Marker50211;Marker5292;Marker56283
41	Bin42	Marker25624;Marker33218
42	Bin43	Marker45620;Marker4163;Marker46102;Marker3561;Marker5800
43	Bin44	Marker53141;Marker86550
44	Bin45	Marker18421;Marker71164
45	Bin46	Marker45416;Marker10242;Marker11836;Marker32177
46	Bin47	Marker18962;Marker67582;Marker1736;Marker6071;Marker35828;Marker78935;Marker50262
47	Bin48	Marker17698;Marker73194;Marker66205;Marker73723;Marker64563;Marker20121
48	Bin49	Marker55754;Marker61603
49	Bin50	Marker29646;Marker2565;Marker75306
50	Bin51	Marker114275;Marker70173;Marker35989;Marker16726
51	Bin52	Marker37493;Marker91741
52	Bin53	Marker28454;Marker43855
53	Bin54	Marker67056;Marker44181
54	Bin55	Marker5798;Marker18691;Marker8175;Marker50028
55	Bin56	Marker24375;Marker33769;Marker16632;Marker68468
56	Bin57	Marker47150;Marker61030;Marker64384;Marker35776
57	Bin58	Marker114230;Marker51487
58	Bin59	Marker96350;Marker103453;Marker25484
59	Bin60	Marker47298;Marker34610;Marker38018;Marker73514;Marker109363;Marker37589;Marker50308;Marker51811
60	Bin61	Marker34809;Marker46631
61	Bin62	Marker52006;Marker66564;Marker33924;Marker50106
62	Bin63	Marker3971;Marker25062
63	Bin64	Marker69903;Marker78176;Marker14337;Marker35138
64	Bin65	Marker34110;Marker61682;Marker25694;Marker36081;Marker24767;Marker15695;Marker39897
65	Bin66	Marker90336;Marker1841
66	Bin67	Marker22857;Marker56901
67	Bin68	Marker50421;Marker20424;Marker3793
68	Bin69	Marker15074;Marker54203
69	Bin70	Marker88419;Marker56987
70	Bin71	Marker36113;Marker20307
71	Bin72	Marker8902;Marker22552
72	Bin73	Marker20796;Marker130015
73	Bin74	Marker70994;Marker86790
74	Bin75	Marker20102;Marker71459
75	Bin76	Marker109782;Marker76604
76	Bin77	Marker6659;Marker36886;Marker6376
77	Bin78	Marker58833;Marker34327;Marker20182;Marker37205;Marker62276;Marker36630;Marker57709;Marker10699;Marker75756;Marker47601
78	Bin79	Marker114866;Marker129385;Marker18796;Marker32465;Marker90967;Marker37792
79	Bin80	Marker55537;Marker1035
80	Bin81	Marker41602;Marker69479
81	Bin82	Marker130227;Marker76908;Marker17381
82	Bin83	Marker35671;Marker82465;Marker25338
83	Bin84	Marker41906;Marker59460
84	Bin85	Marker77029;Marker32986
85	Bin86	Marker54282;Marker168236;Marker43772
86	Bin87	Marker34191;Marker60524
87	Bin88	Marker61379;Marker38414;Marker92518
88	Bin89	Marker27082;Marker66984
89	Bin90	Marker57136;Marker35525;Marker79140
90	Bin91	Marker62729;Marker35269
91	Bin92	Marker83217;Marker55837
92	Bin93	Marker111632;Marker36511;Marker10860
93	Bin94	Marker166250;Marker55270;Marker42665
94	Bin95	Marker35117;Marker50316
95	Bin96	Marker27482;Marker12313;Marker46732;Marker87432;Marker31103;Marker24082
96	Bin97	Marker18274;Marker54319;Marker30096
97	Bin98	Marker33448;Marker68194
98	Bin99	Marker8576;Marker9923
99	Bin100	Marker40768;Marker11702
100	Bin101	Marker35766;Marker42683
101	Bin102	Marker45079;Marker20239;Marker32280;Marker21367
102	Bin103	Marker52296;Marker48033;Marker12148;Marker40388
103	Bin104	Marker62991;Marker38599
104	Bin105	Marker31363;Marker50711;Marker68607;Marker88710
105	Bin106	Marker157210;Marker61255
106	Bin107	Marker60354;Marker58225
107	Bin108	Marker8622;Marker75784
108	Bin109	Marker4648;Marker27587;Marker57249;Marker55630
109	Bin110	Marker21961;Marker30662
110	Bin111	Marker33583;Marker32561
111	Bin112	Marker16412;Marker20823;Marker63354;Marker37586
112	Bin113	Marker96435;Marker74079
113	Bin114	Marker43530;Marker83936;Marker5018
114	Bin115	Marker34023;Marker8160
115	Bin116	Marker58813;Marker85280
116	Bin117	Marker39338;Marker45464
117	Bin118	Marker48609;Marker106585;Marker73135
118	Bin119	Marker67880;Marker20001;Marker58659
119	Bin120	Marker31621;Marker63443;Marker34563
120	Bin121	Marker16943;Marker87627
121	Bin122	Marker24076;Marker64477
122	Bin123	Marker85251;Marker71113
123	Bin124	Marker39885;Marker58429
124	Bin125	Marker96841;Marker38317
125	Bin126	Marker54503;Marker2728
126	Bin127	Marker51623;Marker122629
127	Bin128	Marker73897;Marker68226;Marker19843
128	Bin129	Marker3819;Marker13477;Marker27570;Marker31542
129	Bin130	Marker34682;Marker72809
130	Bin131	Marker23893;Marker15667
131	Bin132	Marker120617;Marker40283
132	Bin133	Marker29479;Marker133687;Marker24143;Marker68842;Marker25446;Marker23229
133	Bin134	Marker40351;Marker35215
134	Bin135	Marker34657;Marker56488
135	Bin136	Marker1996;Marker101895
136	Bin137	Marker59794;Marker36416
137	Bin138	Marker54560;Marker144083;Marker64496
138	Bin139	Marker12591;Marker39489;Marker64877
139	Bin140	Marker42334;Marker88964
140	Bin141	Marker5544;Marker2125
141	Bin142	Marker54941;Marker78289;Marker102538;Marker66507;Marker50763;Marker83864
142	Bin143	Marker87060;Marker13084;Marker12896;Marker53873;Marker36650;Marker83336
143	Bin144	Marker79097;Marker82348
144	Bin145	Marker97422;Marker75652
145	Bin146	Marker12785;Marker14628;Marker14978
146	Bin147	Marker21704;Marker53942
147	Bin148	Marker46426;Marker65513;Marker24696
148	Bin149	Marker24906;Marker26838
149	Bin150	Marker112128;Marker70119;Marker19964;Marker97427;Marker62832
150	Bin151	Marker23185;Marker46285
151	Bin152	Marker45064;Marker14921
152	Bin153	Marker47958;Marker3940;Marker28552
153	Bin154	Marker137829;Marker31812;Marker36133
154	Bin155	Marker94314;Marker20938
155	Bin156	Marker80453;Marker75422;Marker67797;Marker94265;Marker34454;Marker26647;Marker14054;Marker8303;Marker62791;Marker96287;Marker28841
156	Bin157	Marker59614;Marker52756;Marker9904
157	Bin158	Marker34746;Marker8322;Marker91654
158	Bin159	Marker54790;Marker81737;Marker39410;Marker21442;Marker5548
159	Bin160	Marker12217;Marker93945
160	Bin161	Marker38118;Marker31450;Marker44051;Marker50230;Marker32953
161	Bin162	Marker3926;Marker22426
162	Bin163	Marker13354;Marker140545
163	Bin164	Marker25875;Marker26869
164	Bin165	Marker15180;Marker21603
165	Bin166	Marker27789;Marker52763
166	Bin167	Marker30734;Marker29525;Marker30534;Marker46914
167	Bin168	Marker5376;Marker24144
168	Bin169	Marker16972;Marker47808;Marker64744
169	Bin170	Marker21480;Marker25397;Marker21316;Marker88554
170	Bin171	Marker23555;Marker7342;Marker67039;Marker26300
171	Bin172	Marker3923;Marker46014;Marker14762
172	Bin173	Marker4412;Marker44513;Marker131498;Marker57996;Marker59113;Marker83273;Marker36866;Marker44645;Marker40000
173	Bin174	Marker42244;Marker30815;Marker44553;Marker30199
174	Bin175	Marker11087;Marker38685;Marker16757;Marker4307;Marker22294;Marker91229;Marker61657
175	Bin176	Marker29075;Marker38137;Marker86989;Marker19675;Marker22875;Marker84284
176	Bin177	Marker41123;Marker59680;Marker55794;Marker13182;Marker49657;Marker64367;Marker94772;Marker28711;Marker13010;Marker32807;Marker99308;Marker53003;Marker44093
177	Bin178	Marker57167;Marker15108;Marker60472;Marker9561;Marker44034
178	Bin179	Marker50428;Marker44517;Marker63490;Marker30032;Marker53058;Marker86514;Marker51486;Marker11178;Marker33179;Marker46385
179	Bin180	Marker17108;Marker76690
180	Bin181	Marker32548;Marker27445
181	Bin182	Marker56334;Marker31684;Marker52734;Marker7679;Marker29967
182	Bin183	Marker21513;Marker33050
183	Bin184	Marker48748;Marker11585;Marker44245;Marker26581;Marker23049;Marker70231;Marker31600;Marker59358;Marker26524;Marker3972;Marker56839
184	Bin185	Marker33724;Marker76996
185	Bin186	Marker36589;Marker33608;Marker12665;Marker1694;Marker163975;Marker42252;Marker59487;Marker9433;Marker14471;Marker44109
186	Bin187	Marker78765;Marker104431;Marker49445
187	Bin188	Marker31127;Marker46075
188	Bin189	Marker75311;Marker64374;Marker52650;Marker16994;Marker70285;Marker13231
189	Bin190	Marker27015;Marker53089
190	Bin191	Marker67752;Marker20389;Marker76520
191	Bin192	Marker27952;Marker80658
192	Bin193	Marker34953;Marker10886;Marker90565
193	Bin194	Marker31252;Marker50628;Marker6559;Marker21036;Marker135299;Marker76476
194	Bin195	Marker36986;Marker9216;Marker16801;Marker26717;Marker15990;Marker26807;Marker2712
195	Bin196	Marker64898;Marker45971
196	Bin197	Marker4150;Marker26724;Marker30612;Marker9301
197	Bin198	Marker1786;Marker11093;Marker36220;Marker76446;Marker29386;Marker1971
198	Bin199	Marker76510;Marker61494;Marker27019;Marker4746
199	Bin200	Marker72351;Marker66583;Marker33076;Marker11439;Marker35282;Marker26939;Marker98050;Marker21761;Marker12551;Marker28957;Marker30408
200	Bin201	Marker31499;Marker38910
201	Bin202	Marker92793;Marker19857;Marker47051;Marker27811;Marker16602;Marker28013;Maker24172
202	Bin203	Marker8448;Marker8011
203	Bin204	Marker28336;Marker57335;Marker30622;Marker19605;Marker19677;Marker6537;Marker57444;Marker54371;Marker852;Marker36690;Marker21526;Marker4524
204	Bin205	Marker20700;Marker17523
205	Bin206	Marker29164;Marker49891
206	Bin207	Marker49341;Marker46463;Marker102977;Marker44390;Marker66258;Marker81809;Marker52110
207	Bin208	Marker8215;Marker39118
208	Bin209	Marker6087;Marker64388;Marker54967;Marker4408;Marker33785;Marker22743
209	Bin210	Marker28492;Marker18110
210	Bin211	Marker57168;Marker44563
211	Bin212	Marker14396;Marker55968;Marker59836;Marker89850
212	Bin213	Marker163603;Marker114476
213	Bin214	Marker42073;Marker15548;Marker33306;Marker11866;Marker60415;Marker15885;Marker15920;Marker8106
214	Bin215	Marker22106;Marker23107;Marker10530;Marker52198;Marker50973;Marker58097;Marker58036;Marker31961;Marker9448;Marker39345;Marker66596;Marker44980;Marker6664;Marker29500;Marker39830;Marker49905;Marker23496;Marker25230;Marker91977;Marker91346;Marker24581;Marker12037;Marker13376;Marker8273;Marker70468;Marker12182;Marker46250;Marker36555;Marker62632;Marker12530;Marker9755;Marker23909;Marker58687;Marker4…
215	Bin216	Marker80736;Marker29933;Marker59511;Marker97006;Marker54891;Marker23507;Marker31090;Marker17640;Marker89245;Marker28297;Marker46747
216	Bin217	Marker29200;Marker15910;Marker92560;Marker32249;Marker19146;Marker26455;Marker40180;Marker59922;Marker45169;Marker66021
217	Bin218	Marker44451;Marker10647;Marker68786;Marker16304;Marker49541;Marker18179;Marker61548;Marker28128;Marker88111;Marker44400;Marker70079;Marker52248;Marker163397;Marker4913;Marker3796;Marker77206;Marker67767;Marker63394;Marker24612;Marker4258;Marker19778;Marker49757;Marker57042;Marker13827;Marker41306;Marker88314;Marker15370;Marker9926;Marker66360;Marker32525;Marker161664
218	Bin219	Marker61421;Marker59289;Marker5143;Marker153481;Marker89085;Marker51092;Marker34164;Marker88517;Marker40414;Marker4847;Marker33085;Marker48949;Marker13922;Marker25187;Marker35591
219	Bin220	Marker15400;Marker3439
220	Bin221	Marker57288;Marker40115;Marker42998;Marker74987;Marker58334;Marker73791;Marker82312;Marker32128;Marker57496;Marker53871;Marker22024;Marker24156;Marker39893;Marker23289;Marker164545;Marker3765;Marker52332;Marker30095;Marker64793;Marker63972;Marker37145;Marker7730;Marker139596;Marker48278;Marker63831;Marker63747;Marker24893;Marker41380
221	Bin222	Marker51828;Marker17152;Marker42706;Marker28171;Marker33791;Marker26395;Marker26283;Marker51529;Marker71633;Marker32722;Marker22901;Marker25030;Marker52945;Marker20039;Marker35121
222	Bin223	Marker105101;Marker92404;Marker21467;Marker27108;Marker56297;Marker30698
223	Bin224	Marker51880;Marker49351;Marker68769;Marker46589;Marker63597;Marker41763;Marker14093;Marker36011;Marker15907;Marker15860;Marker39527;Marker16583
224	Bin225	Marker14145;Marker37819;Marker28177;Marker58467;Marker22292;Marker28310;Marker15037;Marker39232;Marker108688;Marker50972;Marker6618;Marker21754;Marker57051;Marker73406;Marker15531;Marker79962;Marker13364;Marker21594;Marker33894;Marker2226;Marker96150;Marker95547;Marker51270;Marker19613
225	Bin226	Marker44395;Marker28609;Marker34733;Marker28592;Marker40962;Marker19082;Marker4133;Marker39583;Marker42332;Marker76563;Marker58865;Marker5840;Marker52994
226	Bin227	Marker14836;Marker49132;Marker30919;Marker42650;Marker27226;Marker101132
227	Bin228	Marker37135;Marker66773;Marker48378
228	Bin229	Marker8398;Marker70908
229	Bin230	Marker24982;Marker69934;Marker4662;Marker22386
230	Bin231	Marker99999;Marker39141;Marker24564;Marker48088
231	Bin232	Marker6503;Marker13784;Marker34102;Marker21404;Marker24267;Marker91064;Marker41095;Marker1960;Marker67167;Marker32659;Marker41852;Marker84264;Marker53630;Marker28338;Marker14964;Marker68519;Marker68816;Marker133047;Marker25785;Marker39129;Marker108343;Marker72229;Marker27493;Marker35812;Marker51592;Marker27806;Marker15248;Marker58594;Marker47080;Marker13262;Marker99763
232	Bin233	Marker9001;Marker40092
233	Bin234	Marker26407;Marker10536;Marker77915
234	Bin235	Marker57379;Marker44404;Marker61047;Marker28346;Marker42846
235	Bin236	Marker41181;Marker42384;Marker27724;Marker27622;Marker70117;Marker20782;Marker23377;Marker39994;Marker12922
236	Bin237	Marker56389;Marker90772
237	Bin238	Marker4451;Marker40786;Marker15866
238	Bin239	Marker22090;Marker35589;Marker34736
239	Bin240	Marker80042;Marker103913
240	Bin241	Marker34320;Marker41090;Marker81321
241	Bin242	Marker44757;Marker72073;Marker64057;Marker37008;Marker25913
242	Bin243	Marker80225;Marker16768;Marker81981
243	Bin244	Marker45959;Marker39566
244	Bin245	Marker42058;Marker16607
245	Bin246	Marker50013;Marker79152
246	Bin247	Marker21018;Marker72729;Marker65465;Marker112406;Marker57989;Marker49603;Marker52063;Marker125598
247	Bin248	Marker36174;Marker95713
248	Bin249	Marker93425;Marker60815
249	Bin250	Marker40618;Marker36475
250	Bin251	Marker19229;Marker37155
251	Bin252	Marker6844;Marker43183
252	Bin253	Marker50532;Marker53903
253	Bin254	Marker84524;Marker34020
254	Bin255	Marker41173;Marker18667;Marker30379
255	Bin256	Marker29165;Marker96109
256	Bin257	Marker19239;Marker39755
257	Bin258	Marker69167;Marker71367
258	Bin259	Marker74483;Marker17581
259	Bin260	Marker49463;Marker48103
260	Bin261	Marker92548;Marker136872;Marker19758;Marker61935
261	Bin262	Marker102498;Marker54207;Marker112293
262	Bin263	Marker33254;Marker16993
263	Bin264	Marker50113;Marker52795;Marker20396;Marker6795;Marker44566;Marker74915;Marker94467;Marker3545;Marker51401
264	Bin265	Marker45312;Marker37686;Marker41016;Marker3667;Marker65349
265	Bin266	Marker79066;Marker37739;Marker22158;Marker22873
266	Bin267	Marker34866;Marker61061
267	Bin268	Marker12519;Marker16456;Marker11543;Marker19543;Marker104170;Marker20298;Marker43743;Marker38313;Marker42652;Marker87537;Marker36884
268	Bin269	Marker52562;Marker70560;Marker55839;Marker43082
269	Bin270	Marker18639;Marker17275;Marker27653;Marker28264;Marker66737
270	Bin271	Marker99138;Marker85975;Marker85719;Marker52884;Marker102353;Marker56075;Marker51969
271	Bin272	Marker26731;Marker67770;Marker67040
272	Bin273	Marker68041;Marker57874;Marker51910
273	Bin274	Marker8184;Marker54867
274	Bin275	Marker44101;Marker39062;Marker93463;Marker28984;Marker88528
275	Bin276	Marker61611;Marker15774;Marker114776;Marker42482;Marker45847;Marker10870;Marker46113
276	Bin277	Marker19990;Marker2804
277	Bin278	Marker72792;Marker94946;Marker34819;Marker116451;Marker49978;Marker79563;Marker97979;Marker31485;Marker45096;Marker31351;Marker52145;Marker16112;Marker92896;Marker25180;Marker19002;Marker43503;Marker58461;Marker3046;Marker87419;Marker9056;Marker56684;Marker69623;Marker13331;Marker13578;Marker58739;Marker46432;Marker26043;Marker80696;Marker30603;Marker101021;Marker25888;Marker89349
278	Bin279	Marker22122;Marker75610;Marker62053;Marker9489;Marker54855;Marker43965;Marker69113;Marker40920;Marker51970;Marker39134;Marker34501
279	Bin280	Marker30446;Marker84052;Marker118867
280	Bin282	Marker16545;Marker20578
281	Bin284	Marker46460;Marker16253;Marker52326;Marker46155;Marker81187
282	Bin285	Marker62145;Marker66440;Marker43351;Marker5835;Marker57715;Marker5344;Marker107820;Marker19929
283	Bin286	Marker43707;Marker50039;Marker35240;Marker34013;Marker23858;Marker36406;Marker44282;Marker56076
284	Bin288	Marker45808;Marker56326;Marker57862;Marker39065;Marker34135;Marker80213;Marker18463;Marker52092
285	Bin289	Marker16475;Marker13769
286	Bin290	Marker26495;Marker47501;Marker2076;Marker32555
287	Bin291	Marker51992;Marker5288;Marker77063
288	Bin292	Marker79635;Marker67967;Marker104081
289	Bin293	Marker88446;Marker52017;Marker13950
290	Bin294	Marker16130;Marker19688;Marker7835
291	Bin295	Marker83299;Marker33698;Marker34894;Marker48828
292	Bin296	Marker47067;Marker37254;Marker44798
293	Bin297	Marker95374;Marker49911
294	Bin298	Marker2715;Marker56378;Marker88718;Marker2966;Marker28363
295	Bin299	Marker108004;Marker63588;Marker25268;Marker65963;Marker45311;Marker54901
296	Bin300	Marker116752;Marker52879
297	Bin301	Marker27433;Marker10735;Marker2043;Marker18293;Marker15047;Marker18009
298	Bin302	Marker51958;Marker16549;Marker66254;Marker31223
299	Bin303	Marker17435;Marker89015
300	Bin304	Marker84007;Marker75650;Marker51983;Marker15372;Marker3675;Marker89604
301	Bin305	Marker46690;Marker54376
302	Bin306	Marker23964;Marker59352;Marker44308;Marker70761;Marker50683;Marker96534;Marker77163;Marker24002;Marker10456;Marker8769
303	Bin307	Marker15644;Marker15390;Marker89123;Marker71935
304	Bin308	Marker42500;Marker67485
305	Bin309	Marker39339;Marker4493;Marker34683
306	Bin310	Marker101122;Marker74185;Marker60230;Marker41643
307	Bin311	Marker46479;Marker111214;Marker41047;Marker37064
308	Bin312	Marker15658;Marker47105
309	Bin313	Marker17524;Marker27330
310	Bin314	Marker69382;Marker68680;Marker91194;Marker11515;Marker119701;Marker37013;Marker43591;Marker104601
311	Bin315	Marker42968;Marker85047;Marker61876;Marker24433;Marker45154;Marker33576
312	Bin316	Marker82256;Marker145414
313	Bin317	Marker72917;Marker9073;Marker64691;Marker37878;Marker60099;Marker85989;Marker11032
314	Bin318	Marker70507;Marker35099;Marker67529
315	Bin319	Marker77887;Marker24309
316	Bin320	Marker34074;Marker86149;Marker32120
317	Bin321	Marker26373;Marker46116;Marker26235
318	Bin322	Marker82358;Marker19616;Marker53158;Marker31266;Marker70460;Marker46721
319	Bin323	Marker4223;Marker36428
320	Bin324	Marker75335;Marker26253
321	Bin325	Marker33037;Marker76675
322	Bin326	Marker26444;Marker34304;Marker54662;Marker37066
323	Bin327	Marker38185;Marker64036;Marker45399;Marker38024;Marker6835;Marker8829
324	Bin328	Marker34457;Marker36147
325	Bin329	Marker8975;Marker93826
326	Bin330	Marker58874;Marker36247;Marker34286
327	Bin331	Marker66546;Marker28882;Marker58525;Marker23505;Marker77495;Marker48478
328	Bin332	Marker47350;Marker90798;Marker33987;Marker79190;Marker44457;Marker49240;Marker41144;Marker14952;Marker32399;Marker33963;Marker68490;Marker113512;Marker47883;Marker57875;Marker60729
329	Bin333	Marker52613;Marker46926
330	Bin334	Marker51297;Marker40992;Marker50386
331	Bin335	Marker47079;Marker2778
332	Bin336	Marker11855;Marker39313;Marker2956
333	Bin337	Marker63219;Marker22956
334	Bin338	Marker10849;Marker129173;Marker26819
335	Bin339	Marker26961;Marker21207;Marker3364;Marker17960;Marker152271
336	Bin340	Marker71075;Marker40586
337	Bin341	Marker62721;Marker54836
338	Bin342	Marker8380;Marker20294
339	Bin343	Marker87631;Marker22361;Marker58020
340	Bin344	Marker52251;Marker11302
341	Bin345	Marker117185;Marker90633
342	Bin346	Marker12588;Marker35453;Marker96158
343	Bin347	Marker3664;Marker7441;Marker62490
344	Bin348	Marker30644;Marker735;Marker23770
345	Bin349	Marker79661;Marker36386
346	Bin350	Marker41272;Marker44116;Marker19103
347	Bin351	Marker89751;Marker28873
348	Bin352	Marker34728;Marker14399
349	Bin353	Marker75430;Marker53293
350	Bin354	Marker92048;Marker85585
351	Bin355	Marker5728;Marker9041
352	Bin356	Marker49112;Marker19903;Marker97236
353	Bin357	Marker16686;Marker97892
354	Bin358	Marker112686;Marker102701
355	Bin359	Marker4831;Marker20701
356	Bin360	Marker57579;Marker38928
357	Bin361	Marker71537;Marker27828
358	Bin362	Marker52131;Marker87827;Marker32186
359	Bin363	Marker115892;Marker67060
360	Bin364	Marker27489;Marker20905
361	Bin365	Marker90292;Marker8641
362	Bin366	Marker1294;Marker10856;Marker48544;Marker62885
363	Bin367	Marker31216;Marker105020;Marker75855
364	Bin368	Marker22946;Marker50857
365	Bin369	Marker11072;Marker4977
366	Bin370	Marker36202;Marker87111
367	Bin371	Marker44371;Marker41053
368	Bin372	Marker117885;Marker7614;Marker18963;Marker26071;Marker13682
369	Bin373	Marker42586;Marker150268
370	Bin374	Marker35176;Marker44769;Marker24530
371	Bin375	Marker57040;Marker48166
372	Bin376	Marker82875;Marker25337
373	Bin377	Marker49661;Marker89021
374	Bin378	Marker16916;Marker81911;Marker26567
375	Bin379	Marker42321;Marker116702
376	Bin380	Marker48557;Marker91215;Marker45292
377	Bin381	Marker79659;Marker116295
378	Bin382	Marker61444;Marker21028
379	Bin383	Marker10897;Marker98331
380	Bin384	Marker9446;Marker7155;Marker8252
381	Bin385	Marker64735;Marker3500
382	Bin386	Marker78318;Marker14149
383	Bin387	Marker141576;Marker16385
384	Bin388	Marker27975;Marker40671;Marker37159
385	Bin389	Marker27203;Marker92614;Marker71479;Marker78532
386	Bin390	Marker46033;Marker111683;Marker46796
387	Bin391	Marker1968;Marker36146;Marker72663;Marker28049;Marker19546;Marker63176;Marker29759;Marker71674;Marker19859;Marker16216;Marker91804;Marker27548;Marker81731;Marker43436;Marker47670;Marker1944;Marker11991;Marker23974;Marker70045;Marker91671;Marker39197;Marker22123;Marker10732;Marker31765
388	Bin392	Marker12290;Marker40888;Marker18914;Marker29496;Marker38739;Marker31300;Marker23725;Marker60688;Marker7007;Marker27861
389	Bin393	Marker73377;Marker5028;Marker7199;Marker3359;Marker81401;Marker42331;Marker67035;Marker9516
390	Bin394	Marker41606;Marker39371
391	Bin395	Marker17310;Marker115224;Marker115721;Marker73189;Marker59931
392	Bin396	Marker45016;Marker45859;Marker32749
393	Bin397	Marker7820;Marker19550;Marker14527
394	Bin398	Marker115509;Marker94848;Marker40028;Marker15392;Marker92414;Marker80415;Marker51076;Marker100244;Marker28275;Marker72976;Marker95736
395	Bin399	Marker37612;Marker33059
396	Bin400	Marker71144;Marker36558;Marker25972;Marker10928;Marker17464;Marker8542;Marker14504;Marker50177;Marker20591;Marker14841;Marker64117;Marker65780;Marker46617;Marker2233
397	Bin401	Marker32803;Marker40741;Marker10561;Marker28035;Marker46498
398	Bin402	Marker33767;Marker31073;Marker16889;Marker50167
399	Bin403	Marker54942;Marker17455;Marker63936;Marker33522;Marker149812
400	Bin404	Marker33394;Marker46157
401	Bin405	Marker126823;Marker59197
402	Bin406	Marker4055;Marker76597
403	Bin407	Marker46766;Marker61908;Marker73737;Marker51369;Marker3340;Marker60319
404	Bin408	Marker72841;Marker12627;Marker13340
405	Bin409	Marker56574;Marker8528
406	Bin410	Marker48618;Marker90649
407	Bin411	Marker17169;Marker92307;Marker113455
408	Bin412	Marker14303;Marker22583;Marker30292
409	Bin413	Marker121762;Marker160658;Marker141085
410	Bin414	Marker28561;Marker6488;Marker2810
411	Bin415	Marker54373;Marker41529
412	Bin416	Marker77143;Marker11860
413	Bin417	Marker12820;Marker96639
414	Bin418	Marker138786;Marker83584
415	Bin419	Marker40232;Marker74023
416	Bin420	Marker60679;Marker56828
417	Bin421	Marker75349;Marker59654
418	Bin422	Marker72794;Marker2470
419	Bin423	Marker15525;Marker41458
420	Bin424	Marker65141;Marker141127
421	Bin425	Marker141778;Marker157400;Marker31880
422	Bin426	Marker41034;Marker64539
423	Bin427	Marker71115;Marker70708
424	Bin428	Marker40865;Marker8332
425	Bin429	Marker80101;Marker113956
426	Bin430	Marker71125;Marker19338;Marker61688
427	Bin431	Marker35984;Marker38501
428	Bin432	Marker21567;Marker97457
429	Bin433	Marker44353;Marker67583
430	Bin434	Marker96478;Marker26879
431	Bin435	Marker22166;Marker9836
432	Bin436	Marker23294;Marker26579
433	Bin437	Marker13783;Marker118572
434	Bin438	Marker17431;Marker99775
435	Bin439	Marker53614;Marker35940;Marker50766
436	Bin440	Marker163725;Marker103940;Marker77753
437	Bin441	Marker85374;Marker47236
438	Bin442	Marker56451;Marker49716;Marker81425
439	Bin443	Marker42621;Marker93879
440	Bin444	Marker54464;Marker74383;Marker27469;Marker104267;Marker4471;Marker15979;Marker23264;Marker71621;Marker61862;Marker31731;Marker112168;Marker14353;Marker12924
441	Bin445	Marker30000;Marker59155;Marker44447
442	Bin446	Marker64353;Marker11895;Marker66607;Marker62487;Marker75229;Marker32598;Marker51953;Marker160297;Marker56237;Marker65380;Marker65952;Marker57576
443	Bin447	Marker5735;Marker33605;Marker8214;Marker90970;Marker69911;Marker94033;Marker85658;Marker79450;Marker54064;Marker19024;Marker53705;Marker79833;Marker12073;Marker53009;Marker30836;Marker80803;Marker38336;Marker23704;Marker8591
444	Bin449	Marker38766;Marker89062
445	Bin450	Marker63182;Marker84579
446	Bin451	Marker92038;Marker35201;Marker39385;Marker55278
447	Bin452	Marker12554;Marker18813;Marker7053;Marker63605
448	Bin453	Marker116658;Marker35969;Marker147830;Marker60957;Marker77556
449	Bin454	Marker63058;Marker65576;Marker97368
450	Bin455	Marker27294;Marker38076;Marker9297;Marker10822;Marker52115
451	Bin456	Marker94037;Marker34017;Marker21118;Marker138474;Marker54325;Marker18857;Marker43404;Marker3583;Marker23031
452	Bin457	Marker34391;Marker8218
453	Bin458	Marker30052;Marker105084;Marker20049;Marker8436;Marker22246;Marker14300;Marker9409
454	Bin459	Marker2527;Marker147539
455	Bin460	Marker127355;Marker37304;Marker93468;Marker67946;Marker87390
456	Bin461	Marker88638;Marker104476
457	Bin462	Marker138446;Marker34720
458	Bin463	Marker108961;Marker65933;Marker23129;Marker70254;Marker66562
459	Bin464	Marker60887;Marker97993
460	Bin465	Marker105596;Marker27309
461	Bin466	Marker13403;Marker71323;Marker56926;Marker13081;Marker25314;Marker52441;Marker69862
462	Bin467	Marker60275;Marker72867;Marker25787;Marker33364;Marker42236;Marker92903;Marker84882;Marker21560;Marker39418;Marker32609
463	Bin469	Marker6803;Marker58286;Marker3267
464	Bin470	Marker92191;Marker82978;Marker36181;Marker97964;Marker33890;Marker52299;Marker20163
465	Bin471	Marker39151;Marker20717;Marker33883;Marker3822
466	Bin472	Marker23198;Marker12475
467	Bin473	Marker70359;Marker56369;Marker8459;Marker21577;Marker66983;Marker47217;Marker15717
468	Bin474	Marker12689;Marker60104;Marker33588;Marker72552;Marker15616;Marker21418;Marker18530
469	Bin475	Marker35536;Marker17587;Marker4141;Marker40620;Marker10237;Marker46419;Marker30811;Marker41862;Marker38745;Marker41805;Marker6823;Marker14357
470	Bin476	Marker152179;Marker91708;Marker67455;Marker35461;Marker58327;Marker32593;Marker27325;Marker45980;Marker70602;Marker49579;Marker33137;Marker6448;Marker83513;Marker37409;Marker25860;Marker81235;Marker60513
471	Bin477	Marker89919;Marker25218;Marker84618;Marker85041;Marker65836
472	Bin478	Marker37265;Marker41024;Marker86981;Marker48825;Marker37523
473	Bin479	Marker13776;Marker57893;Marker23837;Marker4711;Marker61252
474	Bin480	Marker30802;Marker4896;Marker11103
475	Bin481	Marker17754;Marker116885;Marker26205;Marker11440;Marker3038;Marker8601;Marker51759;Marker61285;Marker6137
476	Bin482	Marker34706;Marker124609;Marker30066;Marker33824;Marker85183;Marker154224
477	Bin483	Marker1355;Marker2243;Marker13359
478	Bin484	Marker62099;Marker18244;Marker5153
479	Bin485	Marker11781;Marker57239;Marker16691
480	Bin486	Marker5961;Marker52788;Marker40457
481	Bin487	Marker27689;Marker5781
482	Bin488	Marker107595;Marker44699
483	Bin489	Marker55121;Marker38383;Marker82334
484	Bin490	Marker64268;Marker56317;Marker43319;Marker20819;Marker11704
485	Bin491	Marker89158;Marker63161
486	Bin492	Marker85063;Marker51160;Marker30525
487	Bin493	Marker35745;Marker95205;Marker46722
488	Bin494	Marker30135;Marker56816;Marker36998;Marker7172
489	Bin495	Marker117473;Marker75776;Marker57475;Marker93217
490	Bin496	Marker65788;Marker28300
491	Bin497	Marker17355;Marker9646
492	Bin498	Marker76847;Marker79196
493	Bin499	Marker4449;Marker45373
494	Bin500	Marker19350;Marker33982
495	Bin501	Marker58835;Marker26851
496	Bin502	Marker21831;Marker85784
497	Bin503	Marker26449;Marker79533;Marker43982
498	Bin504	Marker17380;Marker97132
499	Bin505	Marker41991;Marker106259
500	Bin506	Marker48548;Marker42436
501	Bin507	Marker38577;Marker83789
502	Bin508	Marker16284;Marker39653
503	Bin509	Marker3544;Marker84719
504	Bin510	Marker22238;Marker32959;Marker54184;Marker49538;Marker8198;Marker69965;Marker167335
505	Bin511	Marker139257;Marker154074
506	Bin512	Marker110138;Marker24809;Marker82383
507	Bin513	Marker68249;Marker25422
508	Bin514	Marker37314;Marker89360
509	Bin515	Marker22487;Marker107951
510	Bin516	Marker61869;Marker19781;Marker8409
511	Bin517	Marker42506;Marker18240;Marker20558
512	Bin518	Marker43679;Marker156724
513	Bin519	Marker15784;Marker28719;Marker45040;Marker45776;Marker2177
514	Bin520	Marker46908;Marker37842
515	Bin521	Marker43493;Marker62713;Marker23244;Marker86903;Marker58910;Marker38567;Marker32036;Marker67121
516	Bin522	Marker17890;Marker47687
517	Bin523	Marker78421;Marker26328
518	Bin524	Marker56594;Marker117520;Marker25984;Marker89012;Marker12964;Marker93541
519	Bin525	Marker34222;Marker65203
520	Bin526	Marker67239;Marker36284;Marker72337;Marker2851
521	Bin527	Marker28107;Marker52136;Marker58619
522	Bin528	Marker40478;Marker36594;Marker66130;Marker50214
523	Bin529	Marker73394;Marker76769
524	Bin530	Marker49238;Marker70404;Marker52090
525	Bin531	Marker28785;Marker41350;Marker60432;Marker25330;Marker5977;Marker43012;Marker32872;Marker22470;Marker58503;Marker52278;Marker88553;Marker83833
526	Bin532	Marker49102;Marker19725;Marker1257
527	Bin533	Marker12278;Marker45610;Marker32321
528	Bin534	Marker50345;Marker36096;Marker37822
529	Bin535	Marker27732;Marker169659;Marker19668;Marker59817
530	Bin536	Marker60886;Marker39434
531	Bin537	Marker28900;Marker56736;Marker54839
532	Bin538	Marker33126;Marker80260;Marker92200
533	Bin539	Marker54127;Marker28731
534	Bin540	Marker33319;Marker93052;Marker58564
535	Bin541	Marker38528;Marker81586;Marker32008
536	Bin542	Marker36188;Marker5008;Marker49003;Marker37699
537	Bin543	Marker169486;Marker64476
538	Bin544	Marker54355;Marker13478
539	Bin545	Marker32421;Marker28067
540	Bin546	Marker26968;Marker25341
541	Bin547	Marker43513;Marker165933
542	Bin548	Marker29883;Marker48015
543	Bin549	Marker16242;Marker56805
544	Bin550	Marker50945;Marker63856
545	Bin551	Marker64620;Marker36922
546	Bin552	Marker55216;Marker16026;Marker19505
547	Bin553	Marker6915;Marker27064
548	Bin554	Marker34025;Marker62143;Marker44029;Marker58645
549	Bin555	Marker32141;Marker15918
550	Bin556	Marker42285;Marker83868;Marker5619
551	Bin557	Marker85096;Marker85995
552	Bin558	Marker33708;Marker14746;Marker93845
553	Bin559	Marker25510;Marker2395
554	Bin560	Marker49608;Marker33461;Marker54596
555	Bin561	Marker3501;Marker66987;Marker85590;Marker24757
556	Bin562	Marker28331;Marker20784
557	Bin563	Marker55030;Marker57278
558	Bin564	Marker61481;Marker44565;Marker31599
559	Bin565	Marker20779;Marker21611
560	Bin566	Marker54121;Marker83889;Marker4644;Marker62966
561	Bin567	Marker48319;Marker57119;Marker63130
562	Bin568	Marker35429;Marker91508;Marker38063
563	Bin569	Marker62155;Marker92251
564	Bin570	Marker33363;Marker82357;Marker63055
565	Bin571	Marker48859;Marker65687;Marker29493
566	Bin572	Marker79398;Marker22967
567	Bin573	Marker114295;Marker42167
568	Bin574	Marker66705;Marker39695
569	Bin575	Marker11401;Marker70290
570	Bin576	Marker25909;Marker105087
571	Bin577	Marker70259;Marker75406;Marker163295
572	Bin578	Marker89846;Marker34517;Marker25051
573	Bin579	Marker29190;Marker11630
574	Bin580	Marker83424;Marker51859
575	Bin581	Marker23055;Marker58132
576	Bin582	Marker62065;Marker31088
577	Bin583	Marker9038;Marker72007;Marker87671
578	Bin584	Marker58158;Marker40828
579	Bin585	Marker13386;Marker9091;Marker18192
580	Bin586	Marker87727;Marker44411;Marker53023
581	Bin587	Marker61613;Marker78808;Marker46305;Marker17646
582	Bin588	Marker60144;Marker69615
583	Bin589	Marker88544;Marker31975
584	Bin590	Marker5259;Marker87504;Marker118968
585	Bin591	Marker48330;Marker30923;Marker37450
586	Bin592	Marker118048;Marker84881
587	Bin593	Marker16280;Marker54997
588	Bin594	Marker40360;Marker21315
589	Bin595	Marker32775;Marker123232
590	Bin596	Marker125706;Marker80521
591	Bin597	Marker71691;Marker63227
592	Bin598	Marker80586;Marker11357
593	Bin599	Marker89294;Marker102018
594	Bin600	Marker16937;Marker16017;Marker41592
595	Bin601	Marker29383;Marker71874;Marker23484
596	Bin602	Marker118576;Marker43915
597	Bin603	Marker116897;Marker79967
598	Bin604	Marker78700;Marker156906
599	Bin605	Marker25183;Marker90392
600	Bin606	Marker59117;Marker10901;Marker29591;Marker37503
601	Bin607	Marker8609;Marker55709;Marker64829
602	Bin608	Marker40500;Marker47029;Marker38682
603	Bin609	Marker35001;Marker48808
604	Bin610	Marker61844;Marker118594
605	Bin611	Marker18818;Marker7104;Marker5699
606	Bin612	Marker79792;Marker53406
607	Bin613	Marker29318;Marker75059;Marker30600
608	Bin614	Marker32127;Marker2964;Marker21151
609	Bin615	Marker96269;Marker94755
610	Bin616	Marker4268;Marker39486
611	Bin617	Marker23132;Marker33221
612	Bin618	Marker68994;Marker20528
613	Bin619	Marker29207;Marker77860
614	Bin620	Marker43088;Marker25620
615	Bin621	Marker64737;Marker36404
616	Bin622	Marker79930;Marker6727;Marker156206;Marker70038;Marker88976
617	Bin623	Marker26486;Marker64252
618	Bin624	Marker43525;Marker49171
619	Bin625	Marker47175;Marker26454;Marker17532;Marker75562
620	Bin626	Marker16211;Marker42566
621	Bin627	Marker39085;Marker23370
622	Bin628	Marker112721;Marker41184
623	Bin629	Marker52825;Marker36196;Marker117962;Marker50258;Marker75558
624	Bin630	Marker70158;Marker26983;Marker33497
625	Bin631	Marker56879;Marker61312
626	Bin632	Marker110755;Marker57407
627	Bin633	Marker30268;Marker17328
628	Bin634	Marker63364;Marker51283;Marker58385;Marker15842;Marker166610;Marker45150
629	Bin635	Marker38243;Marker7513
630	Bin636	Marker36280;Marker12416;Marker30788;Marker63450
631	Bin637	Marker38573;Marker49347
632	Bin638	Marker19474;Marker21443
633	Bin639	Marker32360;Marker17555
634	Bin640	Marker61598;Marker30372;Marker23691;Marker44094;Marker27360
635	Bin641	Marker111066;Marker80378;Marker97845;Marker67944;Marker85927;Marker46435;Marker39144;Marker64674;Marker31519;Marker11149;Marker53099;Marker57936;Marker41114;Marker29978;Marker18896;Marker17117
636	Bin642	Marker50964;Marker20580;Marker32086;Marker36182
637	Bin643	Marker69547;Marker23341;Marker26260;Marker30039
638	Bin644	Marker10216;Marker116389;Marker76050
639	Bin645	Marker29267;Marker56064;Marker22457
640	Bin646	Marker2960;Marker11452;Marker58597;Marker50116;Marker22337;Marker17815;Marker49156;Marker20998;Marker90076;Marker49201;Marker84894;Marker65034;Marker52852;Marker2826;Marker13639;Marker137746;Marker44749
641	Bin647	Marker22471;Marker29212;Marker7016;Marker18551
642	Bin648	Marker38707;Marker61372;Marker34140;Marker82235;Marker8792;Marker22354;Marker42317;Marker62261
643	Bin649	Marker33830;Marker91740
644	Bin650	Marker13528;Marker19510;Marker73810
645	Bin651	Marker56458;Marker106708
646	Bin652	Marker38437;Marker53991
647	Bin653	Marker4167;Marker69518;Marker6873;Marker97529;Marker48281;Marker30590
648	Bin655	Marker55951;Marker14672
649	Bin656	Marker50902;Marker62009
650	Bin657	Marker39051;Marker59984
651	Bin658	Marker50889;Marker19196;Marker3470
652	Bin659	Marker44683;Marker35321;Marker33065;Marker73976;Marker39779;Marker45244;Marker115244;Marker7956;Marker60452;Marker8508;Marker154365;Marker99676
653	Bin660	Marker14564;Marker127375;Marker38813;Marker74666;Marker2509
654	Bin661	Marker13657;Marker23235;Marker40603;Marker77305;Marker43421;Marker82119;Marker45587
655	Bin662	Marker3613;Marker69700;Marker20405;Marker46972
656	Bin663	Marker64821;Marker89926
657	Bin664	Marker13552;Marker66122
658	Bin665	Marker41715;Marker6035
659	Bin666	Marker51710;Marker3137;Marker94452;Marker28897;Marker77743;Marker92522
660	Bin667	Marker16639;Marker46030;Marker29483
661	Bin668	Marker62046;Marker58801
662	Bin669	Marker6046;Marker39380;Marker9376;Marker60768
663	Bin670	Marker93013;Marker39456;Marker60632;Marker39365;Marker88134;Marker10432
664	Bin671	Marker52607;Marker26842
665	Bin672	Marker25063;Marker40904;Marker66421;Marker70750;Marker19917
666	Bin673	Marker81343;Marker19359;Marker34856;Marker41847;Marker120280
667	Bin674	Marker89520;Marker67224
668	Bin675	Marker47534;Marker114771
669	Bin676	Marker11784;Marker66952
670	Bin677	Marker56073;Marker49401;Marker81140
671	Bin678	Marker55867;Marker27878;Marker20032;Marker3317
672	Bin679	Marker111887;Marker73203
673	Bin680	Marker29044;Marker51165;Marker61940;Marker64096
674	Bin681	Marker3605;Marker38909;Marker1940
675	Bin682	Marker16154;Marker34108;Marker59818;Marker40166
676	Bin683	Marker77168;Marker40524;Marker85908;Marker38521
677	Bin684	Marker10622;Marker28132
678	Bin685	Marker17749;Marker1897
679	Bin686	Marker13432;Marker87768;Marker64403;Marker41644
680	Bin687	Marker40823;Marker36934;Marker79377;Marker89097
681	Bin688	Marker69868;Marker45357;Marker39071
682	Bin689	Marker51688;Marker42684;Marker62294
683	Bin690	Marker1480;Marker71906
684	Bin691	Marker16963;Marker51064
685	Bin692	Marker67401;Marker79125;Marker29186
686	Bin693	Marker52568;Marker12274;Marker52749
687	Bin694	Marker13563;Marker54894
688	Bin695	Marker17206;Marker59077
689	Bin696	Marker51812;Marker6969
690	Bin697	Marker50055;Marker81629
691	Bin698	Marker14700;Marker61707
692	Bin699	Marker38169;Marker14704
693	Bin700	Marker72782;Marker30339
694	Bin701	Marker37195;Marker31692
695	Bin702	Marker117143;Marker30075;Marker62256;Marker12191
696	Bin703	Marker128468;Marker7052
697	Bin704	Marker19650;Marker59852;Marker11213
698	Bin705	Marker42108;Marker64962
699	Bin706	Marker35254;Marker17736;Marker28702;Marker70046
700	Bin707	Marker12385;Marker24365;Marker49443;Marker68459
701	Bin708	Marker108773;Marker45493
702	Bin709	Marker13336;Marker49028;Marker12937;Marker52532;Marker68510;Marker64979
703	Bin710	Marker26478;Marker148925
704	Bin711	Marker41863;Marker78730;Marker86808;Marker80884;Marker94993
705	Bin712	Marker66137;Marker50993
706	Bin713	Marker112179;Marker60271
707	Bin714	Marker26217;Marker53943
708	Bin715	Marker24179;Marker71453
709	Bin716	Marker16380;Marker48988
710	Bin717	Marker66833;Marker71966
711	Bin718	Marker78921;Marker33016;Marker39829
712	Bin719	Marker12872;Marker17972;Marker43935
713	Bin720	Marker82501;Marker36240
714	Bin721	Marker80946;Marker107787;Marker59513
715	Bin722	Marker116264;Marker63254;Marker89027;Marker65091;Marker87365;Marker40222;Marker94242
716	Bin723	Marker60229;Marker8370;Marker49923
717	Bin724	Marker132936;Marker65390;Marker60929;Marker19017;Marker16914;Marker48889;Marker4961;Marker89008;Marker8608;Marker93193;Marker85216;Marker58324
718	Bin725	Marker68687;Marker63669;Marker42260;Marker40770
719	Bin726	Marker31968;Marker61998;Marker20202
720	Bin727	Marker47795;Marker41186;Marker40682
721	Bin728	Marker114749;Marker57971
722	Bin729	Marker57571;Marker77959;Marker42290;Marker80199;Marker18885;Marker92025
723	Bin730	Marker103918;Marker24417
724	Bin731	Marker70315;Marker74588
725	Bin732	Marker40543;Marker83708
726	Bin733	Marker75730;Marker23298;Marker57723;Marker61827;Marker9672;Marker43450;Marker48589;Marker6241;Marker67326
727	Bin734	Marker38574;Marker63739;Marker22237;Marker12503
728	Bin735	Marker54647;Marker97398;Marker113650;Marker56216;Marker110691;Marker54794;Marker10708
729	Bin736	Marker38440;Marker46696;Marker32422
730	Bin737	Marker93630;Marker90476;Marker69375;Marker35245;Marker44482
731	Bin738	Marker65771;Marker58000
732	Bin739	Marker44180;Marker50645
733	Bin740	Marker61645;Marker30090;Marker57935;Marker68728;Marker15412;Marker35308;Marker35339
734	Bin741	Marker95898;Marker31790;Marker63474;Marker109455;Marker72449;Marker31119;Marker76227;Marker86039;Marker32377;Marker55936
735	Bin742	Marker9500;Marker124507
736	Bin743	Marker84043;Marker43711;Marker55289
737	Bin744	Marker8795;Marker165670;Marker8044;Marker44723;Marker72642
738	Bin745	Marker37653;Marker35537;Marker40227;Marker4919;Marker49127
739	Bin746	Marker8344;Marker10194;Marker27725;Marker9809;Marker44435;Marker74007
740	Bin747	Marker62435;Marker72966
741	Bin748	Marker57703;Marker59710;Marker76790;Marker8105;Marker75688;Marker58363
742	Bin749	Marker162134;Marker46501;Marker26228;Marker31939;Marker95523;Marker12458;Marker53020;Marker45142
743	Bin750	Marker110057;Marker35788
744	Bin751	Marker76298;Marker58075;Marker68839;Marker83384;Marker108719;Marker62300;Marker44229;Marker90598;Marker5706;Marker65530
745	Bin752	Marker15049;Marker23120
746	Bin753	Marker72380;Marker23971;Marker7703;Marker34096;Marker44674;Marker26638;Marker32264;Marker49939;Marker8596;Marker50422;Marker57081;Marker114444;Marker10929
747	Bin754	Marker51373;Marker24086;Marker22433;Marker70363
748	Bin755	Marker43137;Marker47053
749	Bin756	Marker24284;Marker44594
750	Bin757	Marker91136;Marker38769;Marker41353
751	Bin758	Marker20095;Marker45898;Marker72586
752	Bin759	Marker47588;Marker7224;Marker65498
753	Bin760	Marker51778;Marker53694;Marker56003;Marker17053;Marker40847;Marker43964;Marker53119
754	Bin761	Marker43192;Marker62089;Marker6779;Marker30856
755	Bin762	Marker102630;Marker42755
756	Bin763	Marker39311;Marker14785
757	Bin764	Marker74424;Marker12842
758	Bin765	Marker69177;Marker43563
759	Bin766	Marker20056;Marker52312;Marker6858
760	Bin767	Marker72463;Marker52483;Marker88960
761	Bin768	Marker122353;Marker70364;Marker5627;Marker32189;Marker37189;Marker47656
762	Bin769	Marker16960;Marker13492;Marker106170
763	Bin770	Marker12571;Marker74967
764	Bin771	Marker18755;Marker47673;Marker70634;Marker77583;Marker2978;Marker48367;Marker39401;Marker97913;Marker20065
765	Bin772	Marker64030;Marker78525
766	Bin773	Marker68152;Marker62934;Marker55894;Marker45367;Marker68074
767	Bin774	Marker6064;Marker51684
768	Bin775	Marker54048;Marker47788;Marker18507;Marker13589;Marker61871;Marker94846
769	Bin776	Marker67906;Marker21625
770	Bin777	Marker69345;Marker70543;Marker30296
771	Bin778	Marker6641;Marker71770
772	Bin779	Marker30726;Marker26607;Marker36700;Marker3053;Marker3095
773	Bin780	Marker70704;Marker29244
774	Bin781	Marker68130;Marker29668;Marker97083
775	Bin782	Marker61189;Marker51627;Marker33853
776	Bin783	Marker73431;Marker4566;Marker25366
777	Bin784	Marker45250;Marker97634
778	Bin785	Marker31493;Marker3156
779	Bin786	Marker17271;Marker6834;Marker59923;Marker10227
780	Bin787	Marker23485;Marker28201;Marker83645
781	Bin788	Marker106389;Marker59738
782	Bin789	Marker14539;Marker118637;Marker117939;Marker81163;Marker52519;Marker112421
783	Bin790	Marker74874;Marker54487;Marker91250
784	Bin791	Marker45693;Marker37022;Marker37097;Marker31537;Marker15045
785	Bin792	Marker17157;Marker66351
786	Bin793	Marker7023;Marker55264
787	Bin794	Marker58612;Marker41361
788	Bin795	Marker41243;Marker33923
789	Bin796	Marker39529;Marker105038
790	Bin797	Marker45275;Marker78900;Marker42003
791	Bin798	Marker13362;Marker64149;Marker151653
792	Bin799	Marker26275;Marker60115;Marker46523
793	Bin800	Marker144188;Marker27438
794	Bin801	Marker7321;Marker45632
795	Bin802	Marker7643;Marker12369;Marker42213;Marker47783;Marker66220
796	Bin803	Marker56359;Marker17035;Marker39001;Marker60623;Marker167333;Marker74242;Marker77223;Marker139746;Marker71939;Marker31713;Marker40533
797	Bin804	Marker76054;Marker27706;Marker25582;Marker18232
798	Bin805	Marker18152;Marker36697;Marker37713;Marker8914;Marker46701;Marker87263
799	Bin807	Marker46837;Marker64933;Marker23390;Marker21403
800	Bin808	Marker40395;Marker33549
801	Bin809	Marker29521;Marker41933
802	Bin810	Marker36074;Marker51274
803	Bin811	Marker118488;Marker22153;Marker45125;Marker99620;Marker38157
804	Bin812	Marker24643;Marker28406
805	Bin813	Marker25738;Marker13892;Marker70199;Marker26292;Marker90907;Marker97410;Marker35977;Marker16048;Marker21975;Marker50108;Marker35057;Marker16328;Marker59026;Marker27615;Marker54735;Marker53120;Marker13876;Marker76912;Marker69796;Marker89357;Marker84175;Marker141488;Marker34755;Marker106235;Marker67055;Marker54167;Marker34392;Marker30324
806	Bin814	Marker16806;Marker50369;Marker32159;Marker55371;Marker40100;Marker17873;Marker48276;Marker30684;Marker19173
807	Bin815	Marker8467;Marker73424;Marker27323;Marker40224;Marker3671;Marker98935;Marker44954
808	Bin816	Marker63285;Marker75902
809	Bin817	Marker3825;Marker49311;Marker7967
810	Bin818	Marker57701;Marker102847;Marker66669;Marker48688
811	Bin819	Marker65353;Marker49370;Marker67145
812	Bin820	Marker79480;Marker16156
813	Bin821	Marker88324;Marker45308
814	Bin822	Marker33307;Marker41061
815	Bin823	Marker52639;Marker48617
816	Bin824	Marker83467;Marker53429;Marker92098;Marker35119;Marker22146
817	Bin825	Marker4457;Marker67124;Marker65786;Marker22862;Marker6380;Marker94095;Marker33942;Marker24878;Marker10322;Marker23014;Marker37353
818	Bin826	Marker70044;Marker36695;Marker35489;Marker59678;Marker54589;Marker67460
819	Bin827	Marker17074;Marker16717
820	Bin828	Marker46005;Marker55621;Marker8500;Marker32267;Marker60845;Marker89140;Marker34415;Marker16811
821	Bin829	Marker27305;Marker34681;Marker12467;Marker48653;Marker27810;Marker15621;Marker165706;Marker55650
822	Bin830	Marker10241;Marker2281
823	Bin831	Marker17595;Marker67178;Marker12024;Marker2303;Marker11138;Marker19087;Marker48328;Marker67611
824	Bin832	Marker30016;Marker19145;Marker15417
825	Bin833	Marker30940;Marker87946;Marker2852
826	Bin834	Marker32419;Marker68938
827	Bin835	Marker12352;Marker26028
828	Bin836	Marker12580;Marker19560;Marker29567
829	Bin837	Marker91017;Marker36346;Marker54040
830	Bin838	Marker71098;Marker34804
831	Bin839	Marker81271;Marker82271;Marker65413;Marker13978;Marker60125;Marker137093;Marker114727
832	Bin840	Marker41408;Marker60107;Marker47599;Marker33707;Marker3214;Marker30740;Marker17416;Marker40989;Marker24454;Marker35563;Marker38171;Marker59754;Marker5763;Marker47107;Marker8990;Marker96194;Marker27882;Marker20773;Marker75344
833	Bin841	Marker10028;Marker49022;Marker53216;Marker73171;Marker34647;Marker59064
834	Bin842	Marker2659;Marker94951;Marker39972
835	Bin843	Marker28486;Marker7575
836	Bin844	Marker13821;Marker44283;Marker35846;Marker73588;Marker57449;Marker38515
837	Bin845	Marker59012;Marker15006;Marker10880
838	Bin846	Marker63108;Marker16157
839	Bin847	Marker18397;Marker56082;Marker30790;Marker113245;Marker58372
840	Bin848	Marker70439;Marker55431;Marker67927
841	Bin849	Marker39101;Marker21265
842	Bin850	Marker74961;Marker22942
843	Bin851	Marker73572;Marker51181;Marker55982
844	Bin852	Marker52054;Marker15881;Marker60600
845	Bin853	Marker114895;Marker8144
846	Bin854	Marker18695;Marker26153
847	Bin855	Marker11269;Marker3947
848	Bin856	Marker68843;Marker50984
849	Bin857	Marker58744;Marker23643;Marker45772
850	Bin858	Marker94501;Marker32455;Marker38439
851	Bin859	Marker40258;Marker4077;Marker40445;Marker103337;Marker162831;Marker67466;Marker86649;Marker31436;Marker41373
852	Bin860	Marker5496;Marker23739
853	Bin861	Marker51594;Marker97499
854	Bin862	Marker42731;Marker82477;Marker5809;Marker43988;Marker72544
855	Bin863	Marker66873;Marker45952;Marker23652
856	Bin864	Marker42255;Marker48954
857	Bin865	Marker85662;Marker2203
858	Bin866	Marker36873;Marker55331;Marker35414;Marker56102;Marker77678;Marker15641;Marker26634;Marker42431
859	Bin867	Marker43802;Marker57284;Marker96464
860	Bin868	Marker33800;Marker165412;Marker27191
861	Bin869	Marker67207;Marker151654

## Sheet: Supplemetary Table S2
Supplementary Table S2 The comparative analysis of the assigned SLAF sequences to the adzuki bean draft genome of Kang et al.
Linkage group	Marker ID	Homologous Chromosome/Scaffold ID	Query start	Query end	Store start	Store end	Identified base number	Identified percentage(%)	E value	Score
LG01	Marker1035	6	1	81	11252468	11252388	81	100	3e-34	147
LG01	Marker1736	6	1	80	27159046	27158967	80	100	9e-34	145
LG01	Marker1725	6	1	80	30666796	30666875	79	98.75	4e-32	140
LG01	Marker1841	6	1	80	23912725	23912646	79	98.75	4e-32	140
LG01	Marker3179	6	1	80	33548061	33548140	79	98.75	4e-32	140
LG01	Marker2717	6	1	80	29518534	29518613	79	98.75	4e-32	140
LG01	Marker5798	6	1	82	26427453	26427372	82	100	7e-35	149
LG01	Marker6376	6	1	80	11558846	11558925	80	100	9e-34	145
LG01	Marker4163	6	1	80	29300909	29300830	80	100	9e-34	145
LG01	Marker10242	6	1	80	27593256	27593177	80	100	9e-34	145
LG01	Marker7924	6	1	80	8611708	8611787	79	98.75	4e-32	140
LG01	Marker6071	6	1	81	27132549	27132469	81	100	3e-34	147
LG01	Marker3971	6	1	80	24368313	24368234	80	100	9e-34	145
LG01	Marker3793	6	1	80	24588406	24588327	80	100	9e-34	145
LG01	Marker10417	6	1	80	34750972	34750893	80	100	9e-34	145
LG01	Marker17327	6	1	80	33779163	33779084	80	100	9e-34	145
LG01	Marker13523	6	1	81	23353100	23353020	81	100	3e-34	147
LG01	Marker5800	6	1	80	29366136	29366215	80	100	9e-34	145
LG01	Marker10584	6	1	82	32573447	32573527	80.0118	98.78	4e-32	140
LG01	Marker5292	6	1	80	29979401	29979480	80	100	9e-34	145
LG01	Marker7281	6	1	80	9900576	9900655	80	100	9e-34	145
LG01	Marker5331	6	1	80	31677128	31677207	80	100	9e-34	145
LG01	Marker4648	6	1	82	1511552	1511633	82	100	7e-35	149
LG01	Marker9729	6	1	82	30699048	30699129	82	100	7e-35	149
LG01	Marker12493	6	1	80	32214430	32214351	80	100	9e-34	145
LG01	Marker13793	6	1	80	36236023	36236102	79	98.75	4e-32	140
LG01	Marker10860	6	1	80	5368241	5368162	80	100	9e-34	145
LG01	Marker10148	6	1	80	13831139	13831060	79	98.75	4e-32	140
LG01	Marker25694	6	1	81	24099039	24098959	81	100	3e-34	147
LG01	Marker8576	6	1	82	4965488	4965406	82.004	98.8	1e-32	141
LG01	Marker6659	6	1	81	11727295	11727215	81	100	3e-34	147
LG01	Marker11836	6	1	80	27518090	27518011	79	98.75	4e-32	140
LG01	Marker20239	6	1	81	2497658	2497738	81	100	3e-34	147
LG01	Marker16332	6	1	80	21127940	21127861	80	100	9e-34	145
LG01	Marker20796	6	1	83	15597743	15597825	82.004	98.8	9e-34	145
LG01	Marker8902	6	1	80	21802380	21802301	80	100	9e-34	145
LG01	Marker16220	6	1	80	14347610	14347689	80	100	9e-34	145
LG01	Marker8175	6	1	80	26523528	26523607	80	100	9e-34	145
LG01	Marker24291	6	1	80	29719629	29719708	79	98.75	4e-32	140
LG01	Marker7830	6	1	80	29716773	29716694	80	100	9e-34	145
LG01	Marker37513	6	1	82	36526935	36526854	82	100	7e-35	149
LG01	Marker22552	6	1	80	17316445	17316366	79	98.75	4e-32	140
LG01	Marker8622	6	1	83	4705713	4705795	82.004	98.8	9e-34	145
LG01	Marker18968	6	1	81	29386221	29386301	81	100	3e-34	147
LG01	Marker22835	6	1	80	30654300	30654221	80	100	9e-34	145
LG01	Marker17698	6	1	80	28547740	28547819	80	100	9e-34	145
LG01	Marker12825	6	1	80	33550846	33550767	80	100	9e-34	145
LG01	Marker54041	6	1	80	11262154	11262075	80	100	9e-34	145
LG01	Marker15074	6	1	80	22742807	22742728	80	100	9e-34	145
LG01	Marker9923	6	1	81	5647222	5647301	80.0037	98.77	1e-31	138
LG01	Marker17422	6	1	82	34363148	34363067	82	100	7e-35	149
LG01	Marker46878	6	1	80	34083948	34083869	79	98.75	4e-32	140
LG01	Marker12148	6	1	80	2174578	2174657	80	100	9e-34	145
LG01	Marker25343	6	1	80	34345486	34345407	80	100	9e-34	145
LG01	Marker27050	6	1	80	29620781	29620702	80	100	9e-34	145
LG01	Marker12927	6	1	80	29685473	29685552	80	100	9e-34	145
LG01	Marker32561	6	1	80	4130294	4130373	80	100	9e-34	145
LG01	Marker10699	6	1	80	11509749	11509670	80	100	9e-34	145
LG01	Marker29842	6	1	80	7175088	7175009	79	98.75	4e-32	140
LG01	Marker13383	6	1	80	13019305	13019384	80	100	9e-34	145
LG01	Marker32465	6	1	81	11406347	11406267	81	100	3e-34	147
LG01	Marker34475	6	1	81	37021742	37021662	81	100	3e-34	147
LG01	Marker20121	6	1	80	27959065	27958986	80	100	9e-34	145
LG01	Marker20780	6	1	85	34424294	34424210	85	100	2e-36	154
LG01	Marker16632	6	1	80	25960460	25960539	80	100	9e-34	145
LG01	Marker15013	6	1	81	35836671	35836591	81	100	3e-34	147
LG01	Marker20209	6	1	82	33150070	33149989	82	100	7e-35	149
LG01	Marker27082	6	1	80	8917637	8917716	80	100	9e-34	145
LG01	Marker67687	6	1	80	11301089	11301168	80	100	9e-34	145
LG01	Marker12041	6	1	80	32339246	32339167	79	98.75	4e-32	140
LG01	Marker30354	6	1	80	11875206	11875126	80.0037	98.77	1e-31	138
LG01	Marker34153	6	1	80	7139086	7139007	79	98.75	4e-32	140
LG01	Marker31363	6	1	80	1966873	1966952	80	100	9e-34	145
LG01	Marker20102	6	1	80	14310230	14310309	80	100	9e-34	145
LG01	Marker26401	6	1	81	30523487	30523567	80.0037	98.77	1e-32	141
LG01	Marker57249	6	1	80	418193	418272	80	100	9e-34	145
LG01	Marker23024	6	1	80	20420572	20420493	80	100	9e-34	145
LG01	Marker17046	6	1	80	37215018	37214939	80	100	9e-34	145
LG01	Marker36630	6	1	80	11545992	11545913	80	100	9e-34	145
LG01	Marker21010	6	1	80	32639712	32639633	80	100	9e-34	145
LG01	Marker19360	6	1	85	18178553	18178469	83.997	98.82	7e-35	149
LG01	Marker32428	6	1	81	11605955	11606035	80.0037	98.77	1e-32	141
LG01	Marker24308	6	1	80	36541883	36541804	80	100	9e-34	145
LG01	Marker43279	6	1	80	31684584	31684663	80	100	9e-34	145
LG01	Marker21367	6	1	82	2416304	2416385	82	100	7e-35	149
LG01	Marker40768	6	1	80	3295758	3295679	79	98.75	4e-32	140
LG01	Marker14337	6	1	80	24205361	24205440	80	100	9e-34	145
LG01	Marker36081	6	1	80	23894880	23894801	80	100	9e-34	145
LG01	Marker49534	6	1	80	34625408	34625329	79	98.75	4e-32	140
LG01	Marker24082	6	1	80	6133921	6134000	80	100	9e-34	145
LG01	Marker18421	6	1	81	27489062	27488982	80.0037	98.77	1e-32	141
LG01	Marker21961	6	1	80	1454473	1454552	80	100	9e-34	145
LG01	Marker15695	6	1	80	24881789	24881868	80	100	9e-34	145
LG01	Marker27847	6	1	83	34405981	34405899	82.004	98.8	9e-34	145
LG01	Marker35138	6	1	80	24527928	24527849	80	100	9e-34	145
LG01	Marker32986	6	1	80	6496665	6496586	80	100	9e-34	145
LG01	Marker34622	6	1	80	29452739	29452818	79	98.75	4e-32	140
LG01	Marker36511	6	1	80	5302328	5302407	80	100	9e-34	145
LG01	Marker34327	6	1	80	11591543	11591622	80	100	9e-34	145
LG01	Marker29255	6	1	81	14300613	14300693	80.0037	98.77	1e-32	141
LG01	Marker51886	6	1	82	23750585	23750666	80.9996	98.78	3e-33	143
LG01	Marker19199	6	1	80	29454394	29454473	80	100	9e-34	145
LG01	Marker19297	6	1	82	30145553	30145634	82	100	7e-35	149
LG01	Marker22548	6	1	80	9421498	9421577	80	100	9e-34	145
LG01	Marker24375	6	1	81	26305158	26305238	81	100	3e-34	147
LG01	Marker55537	6	1	81	11280874	11280794	81	100	3e-34	147
LG01	Marker35766	6	1	81	3094103	3094023	81	100	3e-34	147
LG01	Marker28593	6	1	80	35164690	35164769	80	100	9e-34	145
LG01	Marker22921	6	1	80	35132007	35132086	80	100	9e-34	145
LG01	Marker36653	6	1	80	31704709	31704788	80	100	9e-34	145
LG01	Marker20182	6	1	82	11601293	11601212	82	100	7e-35	149
LG01	Marker22857	6	1	80	23812075	23812154	80	100	9e-34	145
LG01	Marker54319	6	1	81	4967637	4967557	81	100	3e-34	147
LG01	Marker28953	6	1	80	11548872	11548951	80	100	9e-34	145
LG01	Marker25819	6	1	82	1094492	1094573	82	100	7e-35	149
LG01	Marker50106	6	1	81	24461718	24461798	81	100	3e-34	147
LG01	Marker78935	6	1	80	28936963	28937042	80	100	9e-34	145
LG01	Marker24738	6	1	80	32733568	32733489	79	98.75	4e-32	140
LG01	Marker33652	6	1	80	29447297	29447376	79	98.75	4e-32	140
LG01	Marker20424	6	1	80	25780286	25780365	79	98.75	4e-32	140
LG01	Marker59769	6	1	83	4447301	4447383	82.004	98.8	9e-34	145
LG01	Marker61682	6	1	80	19469720	19469641	80	100	9e-34	145
LG01	Marker55754	6	1	81	28622910	28622990	80.0037	98.77	1e-32	141
LG01	Marker33372	6	1	80	31720863	31720942	80	100	9e-34	145
LG01	Marker18796	6	1	83	11492533	11492615	82.004	98.8	9e-34	145
LG01	Marker48062	6	1	80	33588490	33588411	80	100	9e-34	145
LG01	Marker30096	6	1	80	5554708	5554629	80	100	9e-34	145
LG01	Marker53291	6	1	81	20799741	20799821	81	100	3e-34	147
LG01	Marker38315	6	1	80	34240292	34240213	80	100	9e-34	145
LG01	Marker36709	6	1	83	33865798	33865880	82.004	98.8	9e-34	145
LG01	Marker64563	6	1	80	28300499	28300578	80	100	9e-34	145
LG01	Marker52477	6	1	81	5522032	5521952	81	100	3e-34	147
LG01	Marker22178	6	1	80	29441808	29441729	80	100	9e-34	145
LG01	Marker37205	6	1	80	11446102	11446181	80	100	9e-34	145
LG01	Marker41906	6	1	80	6960645	6960724	79	98.75	4e-32	140
LG01	Marker27482	6	1	80	6086045	6086124	80	100	9e-34	145
LG01	Marker45922	6	1	80	37345401	37345322	80	100	9e-34	145
LG01	Marker45416	6	1	81	27468498	27468578	80.0037	98.77	1e-32	141
LG01	Marker90336	6	1	80	23901269	23901190	80	100	9e-34	145
LG01	Marker35671	6	1	83	7535721	7535639	82.004	98.8	9e-34	145
LG01	Marker29646	6	1	80	28297342	28297421	79	98.75	4e-32	140
LG01	Marker31405	6	1	80	29714204	29714283	80	100	9e-34	145
LG01	Marker61255	6	1	81	1942290	1942210	81	100	3e-34	147
LG01	Marker59779	6	1	82	31415003	31415084	82	100	7e-35	149
LG01	Marker90967	6	1	80	11498214	11498293	80	100	9e-34	145
LG01	Marker51288	6	1	80	1838361	1838441	80.0037	98.77	1e-31	138
LG01	Marker20307	6	1	80	20731793	20731872	79	98.75	4e-32	140
LG01	Marker78405	6	1	82	9137948	9137867	80.9996	98.78	3e-33	143
LG01	Marker17365	6	1	80	34698112	34698033	80	100	9e-34	145
LG01	Marker33975	6	1	80	13565580	13565501	80	100	9e-34	145
LG01	Marker35654	6	1	80	18672108	18672187	80	100	9e-34	145
LG01	Marker41300	6	1	83	23570295	23570377	82.004	98.8	9e-34	145
LG01	Marker35117	6	1	80	6034938	6034859	80	100	9e-34	145
LG01	Marker33448	6	1	80	5548551	5548630	80	100	9e-34	145
LG01	Marker27419	6	1	80	29540507	29540428	80	100	9e-34	145
LG01	Marker54227	6	1	82	4329062	4329143	82	100	7e-35	149
LG01	Marker81378	6	1	83	15783403	15783485	82.004	98.8	9e-34	145
LG01	Marker33583	6	1	83	4054080	4054162	83	100	2e-35	150
LG01	Marker31819	6	1	80	23614522	23614443	79	98.75	4e-32	140
LG01	Marker58665	6	1	80	32945228	32945149	80	100	9e-34	145
LG01	Marker41945	6	1	80	34742208	34742287	80	100	9e-34	145
LG01	Marker68331	6	1	80	31096577	31096656	80	100	9e-34	145
LG01	Marker43975	6	1	80	30437426	30437505	80	100	9e-34	145
LG01	Marker40388	6	1	80	2514295	2514374	80	100	9e-34	145
LG01	Marker50028	6	1	80	26264340	26264261	79	98.75	4e-32	140
LG01	Marker33513	6	1	80	1464203	1464282	80	100	9e-34	145
LG01	Marker37526	6	1	80	22937948	22937869	80	100	9e-34	145
LG01	Marker18274	6	1	80	5567766	5567687	79	98.75	4e-32	140
LG01	Marker19719	6	1	80	6094618	6094539	80	100	9e-34	145
LG01	Marker67582	6	1	80	27614761	27614840	80	100	9e-34	145
LG01	Marker129385	6	1	82	11486156	11486237	82	100	7e-35	149
LG01	Marker16726	6	1	80	28459498	28459577	80	100	9e-34	145
LG01	Marker50328	6	1	81	13077520	13077440	81	100	3e-34	147
LG01	Marker38991	6	1	81	5202540	5202460	81	100	3e-34	147
LG01	Marker22444	6	1	81	30897522	30897602	81	100	3e-34	147
LG01	Marker88710	6	1	80	2066827	2066748	79	98.75	4e-32	140
LG01	Marker76908	6	1	81	7382356	7382436	81	100	3e-34	147
LG01	Marker59101	6	1	80	5552694	5552615	80	100	9e-34	145
LG01	Marker122984	6	1	80	6742290	6742369	80	100	9e-34	145
LG01	Marker42198	6	1	80	29433058	29432979	80	100	9e-34	145
LG01	Marker17381	6	1	83	10523507	10523425	82.004	98.8	9e-34	145
LG01	Marker50211	6	1	82	29416938	29416857	82	100	7e-35	149
LG01	Marker32794	6	1	80	15922990	15923069	80	100	9e-34	145
LG01	Marker62455	6	1	80	30514260	30514181	80	100	9e-34	145
LG01	Marker70994	6	1	80	18676176	18676255	80	100	9e-34	145
LG01	Marker78176	6	1	80	24351426	24351505	80	100	9e-34	145
LG01	Marker21641	6	1	80	34311434	34311513	80	100	9e-34	145
LG01	Marker33173	6	1	80	36818445	36818366	79	98.75	4e-32	140
LG01	Marker41055	6	1	80	35365457	35365378	80	100	9e-34	145
LG01	Marker57172	6	1	80	14383596	14383675	80	100	9e-34	145
LG01	Marker56780	6	1	80	32214727	32214806	80	100	9e-34	145
LG01	Marker48704	6	1	82	22602947	22602866	82	100	7e-35	149
LG01	Marker60524	6	1	80	9626036	9625957	80	100	9e-34	145
LG01	Marker50450	6	1	80	6176184	6176263	80	100	9e-34	145
LG01	Marker52076	6	1	80	6165862	6165941	80	100	9e-34	145
LG01	Marker55063	6	1	81	33551113	33551033	80.0037	98.77	1e-32	141
LG01	Marker45079	6	1	80	2807712	2807791	79	98.75	4e-32	140
LG01	Marker54718	6	1	80	13412253	13412174	80	100	9e-34	145
LG01	Marker103947	6	1	82	6050180	6050261	82	100	7e-35	149
LG01	Marker57136	6	1	80	7933115	7933194	79	98.75	4e-32	140
LG01	Marker87432	6	1	80	6147917	6147996	80	100	9e-34	145
LG01	Marker32177	6	1	80	27611831	27611910	80	100	9e-34	145
LG01	Marker33769	6	1	80	26690453	26690532	80	100	9e-34	145
LG01	Marker34809	6	1	80	25690217	25690138	79	98.75	4e-32	140
LG01	Marker57160	6	1	80	29694454	29694533	79	98.75	4e-32	140
LG01	Marker66645	6	1	80	30403231	30403310	79	98.75	4e-32	140
LG01	Marker43418	6	1	81	10955465	10955385	80.0037	98.77	1e-32	141
LG01	Marker26053	6	1	80	30582501	30582422	80	100	9e-34	145
LG01	Marker53141	6	1	80	29224370	29224449	79	98.75	4e-32	140
LG01	Marker35828	6	1	80	28930486	28930407	80	100	9e-34	145
LG01	Marker35989	6	1	80	28540841	28540920	80	100	9e-34	145
LG01	Marker73194	6	1	80	28252974	28252895	80	100	9e-34	145
LG01	Marker168236	6	1	81	8706320	8706240	81	100	3e-34	147
LG01	Marker65002	6	1	80	29441815	29441894	80	100	9e-34	145
LG01	Marker111632	6	1	80	5403252	5403331	80	100	9e-34	145
LG01	Marker91536	6	1	82	4480511	4480592	82	100	7e-35	149
LG01	Marker109782	6	1	80	11552933	11552854	80	100	9e-34	145
LG01	Marker57709	6	1	80	11403460	11403539	79	98.75	4e-32	140
LG01	Marker28454	6	1	80	28682760	28682839	80	100	9e-34	145
LG01	Marker44181	6	1	80	26154341	26154420	80	100	9e-34	145
LG01	Marker86373	6	1	80	19080108	19080187	79	98.75	4e-32	140
LG01	Marker58858	6	1	80	32843497	32843418	79	98.75	4e-32	140
LG01	Marker40097	6	1	80	6224291	6224370	80	100	9e-34	145
LG01	Marker33218	6	1	81	29475588	29475668	81	100	3e-34	147
LG01	Marker24012	6	1	83	32455683	32455601	83	100	2e-35	150
LG01	Marker56431	6	1	81	34629404	34629324	80.0037	98.77	1e-32	141
LG01	Marker51888	6	1	80	31370750	31370671	79	98.75	4e-32	140
LG01	Marker38414	6	1	80	9578096	9578175	79	98.75	4e-32	140
LG01	Marker55270	6	1	80	6049570	6049649	80	100	9e-34	145
LG01	Marker42683	6	1	80	2998583	2998504	80	100	9e-34	145
LG01	Marker83557	6	1	80	34399734	34399655	79	98.75	4e-32	140
LG01	Marker78482	6	1	80	1421698	1421777	79	98.75	4e-32	140
LG01	Marker96919	6	1	80	8378389	8378310	80	100	9e-34	145
LG01	Marker86050	6	1	80	18102170	18102249	80	100	9e-34	145
LG01	Marker58030	6	1	82	7220091	7220172	82	100	7e-35	149
LG01	Marker32219	6	1	80	30562903	30562824	80	100	9e-34	145
LG01	Marker37839	6	1	80	30364307	30364228	80	100	9e-34	145
LG01	Marker33924	6	1	81	24370208	24370288	81	100	3e-34	147
LG01	Marker46279	6	1	82	32794158	32794239	80.9996	98.78	3e-33	143
LG01	Marker169163	6	1	80	34615132	34615053	80	100	9e-34	145
LG01	Marker61379	6	1	80	9641471	9641392	80	100	9e-34	145
LG01	Marker75306	6	1	81	28682492	28682572	81	100	3e-34	147
LG01	Marker23985	6	1	80	29598626	29598705	79	98.75	4e-32	140
LG01	Marker47362	6	1	80	7050342	7050263	80	100	9e-34	145
LG01	Marker59684	6	1	80	2386143	2386064	80	100	9e-34	145
LG01	Marker75784	6	1	81	4641349	4641429	81	100	3e-34	147
LG01	Marker57825	6	1	82	14404877	14404958	82	100	7e-35	149
LG01	Marker51493	6	1	80	31022406	31022486	80.0037	98.77	1e-31	138
LG01	Marker54549	6	1	80	35795155	35795076	80	100	9e-34	145
LG01	Marker43855	6	1	80	28520460	28520381	80	100	9e-34	145
LG01	Marker59969	6	1	81	1468489	1468409	81	100	3e-34	147
LG01	Marker66205	6	1	80	28059392	28059471	80	100	9e-34	145
LG01	Marker43532	6	1	82	31830349	31830430	80.9996	98.78	3e-33	143
LG01	Marker36113	6	1	81	22902950	22903030	81	100	3e-34	147
LG01	Marker71459	6	1	81	14423212	14423292	81	100	3e-34	147
LG01	Marker24983	6	1	80	11449111	11449190	80	100	9e-34	145
LG01	Marker66984	6	1	80	7933805	7933726	80	100	9e-34	145
LG01	Marker75113	6	1	80	1175196	1175117	80	100	9e-34	145
LG01	Marker56815	6	1	81	33142331	33142251	81	100	3e-34	147
LG01	Marker63375	6	1	81	6092025	6092105	81	100	3e-34	147
LG01	Marker72200	6	1	80	29358426	29358505	80	100	9e-34	145
LG01	Marker29057	6	1	81	20982047	20981967	81	100	3e-34	147
LG01	Marker96407	6	1	81	2548680	2548760	81	100	3e-34	147
LG01	Marker86790	6	1	80	18763053	18762974	80	100	9e-34	145
LG01	Marker90299	6	1	80	32190137	32190216	80	100	9e-34	145
LG01	Marker50703	6	1	80	15958668	15958747	79	98.75	4e-32	140
LG01	Marker48173	6	1	82	32878443	32878524	82	100	7e-35	149
LG01	Marker75756	6	1	80	11445027	11445106	80	100	9e-34	145
LG01	Marker48036	6	1	80	32255399	32255320	80	100	9e-34	145
LG01	Marker52296	6	1	81	1686876	1686956	81	100	3e-34	147
LG01	Marker63548	6	1	80	11278405	11278484	79	98.75	4e-32	140
LG01	Marker38599	6	1	80	1542177	1542098	80	100	9e-34	145
LG01	Marker52940	6	1	80	33165658	33165579	80	100	9e-34	145
LG01	Marker39897	6	1	80	24797893	24797813	80.0037	98.77	1e-31	138
LG01	Marker50756	6	1	82	33589281	33589200	82	100	7e-35	149
LG01	Marker117793	6	1	81	33176397	33176316	80.9996	98.78	4e-32	140
LG01	Marker62729	6	1	80	10155100	10155179	79	98.75	4e-32	140
LG01	Marker59460	6	1	80	6836800	6836879	80	100	9e-34	145
LG01	Marker43772	6	1	80	6618166	6618087	80	100	9e-34	145
LG01	Marker64413	6	1	80	33127548	33127627	80	100	9e-34	145
LG01	Marker68955	6	1	80	29708925	29709004	80	100	9e-34	145
LG01	Marker144845	6	1	80	13820046	13820125	79	98.75	4e-32	140
LG01	Marker82465	6	1	80	10269317	10269396	80	100	9e-34	145
LG01	Marker35525	6	1	81	7934205	7934125	81	100	3e-34	147
LG01	Marker56789	6	1	80	33549384	33549463	80	100	9e-34	145
LG01	Marker63771	6	1	81	36845799	36845719	81	100	3e-34	147
LG01	Marker58280	6	1	80	2422310	2422389	80	100	9e-34	145
LG01	Marker36215	6	1	81	32247454	32247534	81	100	3e-34	147
LG01	Marker50421	6	1	80	22086896	22086817	79	98.75	4e-32	140
LG01	Marker86911	6	1	80	34424969	34424890	79	98.75	4e-32	140
LG01	Marker69043	6	1	82	35536208	35536289	80.9996	98.78	3e-33	143
LG01	Marker66564	6	1	80	25773032	25773111	80	100	9e-34	145
LG01	Marker53703	6	1	80	7071517	7071596	79	98.75	4e-32	140
LG01	Marker55055	6	1	80	36869084	36869005	80	100	9e-34	145
LG01	Marker88419	6	1	80	22699927	22699848	79	98.75	4e-32	140
LG01	Marker97305	6	1	81	32313181	32313101	81	100	3e-34	147
LG01	Marker55082	6	1	82	33572268	33572349	82	100	7e-35	149
LG01	Marker37493	6	1	81	28548282	28548362	81	100	3e-34	147
LG01	Marker76604	6	1	80	14141471	14141392	80	100	9e-34	145
LG01	Marker79935	6	1	80	29639145	29639066	80	100	9e-34	145
LG01	Marker87208	6	1	80	9125311	9125232	80	100	9e-34	145
LG01	Marker65109	6	1	83	8302318	8302236	82.004	98.8	9e-34	145
LG01	Marker45917	6	1	80	33135032	33135111	79	98.75	4e-32	140
LG01	Marker69479	6	1	80	11314747	11314826	79	98.75	4e-32	140
LG01	Marker78665	6	1	81	37175562	37175642	81	100	3e-34	147
LG01	Marker42894	6	1	80	36985038	36984959	79	98.75	4e-32	140
LG01	Marker70337	6	1	81	31307043	31307123	81	100	3e-34	147
LG01	Marker46995	6	1	80	29470939	29471018	80	100	9e-34	145
LG01	Marker50711	6	1	80	2121002	2120923	79	98.75	4e-32	140
LG01	Marker69275	6	1	81	34406985	34407065	81	100	3e-34	147
LG01	Marker157210	6	1	80	1891009	1891088	79	98.75	4e-32	140
LG01	Marker96646	6	1	80	29714836	29714757	80	100	9e-34	145
LG01	Marker75751	6	1	80	32145168	32145089	80	100	9e-34	145
LG01	Marker87307	6	1	80	34860966	34860887	80	100	9e-34	145
LG01	Marker67056	6	1	80	26266703	26266624	80	100	9e-34	145
LG01	Marker61603	6	1	82	27774881	27774962	80.9996	98.78	3e-33	143
LG01	Marker52006	6	1	80	24150589	24150668	80	100	9e-34	145
LG01	Marker114218	6	1	80	28698004	28697925	80	100	9e-34	145
LG01	Marker64683	6	1	82	34876861	34876780	80.9996	98.78	3e-33	143
LG01	Marker93150	6	1	81	36674299	36674379	81	100	3e-34	147
LG01	Marker76409	6	1	80	31459165	31459086	80	100	9e-34	145
LG01	Marker77421	6	1	83	32324729	32324647	82.004	98.8	9e-34	145
LG01	Marker106048	6	1	82	31430342	31430261	82	100	7e-35	149
LG01	Marker114866	6	1	80	11416318	11416397	79	98.75	4e-32	140
LG01	Marker90320	6	1	80	6073870	6073949	80	100	9e-34	145
LG01	Marker85206	6	1	80	1542486	1542407	80	100	9e-34	145
LG01	Marker87605	6	1	80	5191439	5191360	80	100	9e-34	145
LG01	Marker78085	6	1	80	32754672	32754593	79	98.75	4e-32	140
LG01	Marker59565	6	1	80	33747893	33747972	80	100	9e-34	145
LG01	Marker54282	6	1	81	6356038	6356118	81	100	3e-34	147
LG01	Marker92518	6	1	80	9200306	9200385	80	100	9e-34	145
LG01	Marker46453	6	1	80	29707043	29706964	79	98.75	4e-32	140
LG01	Marker75092	6	1	81	9082791	9082871	80.0037	98.77	1e-32	141
LG01	Marker159525	6	1	80	34752713	34752634	80	100	9e-34	145
LG01	Marker81561	6	1	80	21358144	21358065	80	100	9e-34	145
LG01	Marker113897	6	1	80	23136949	23136870	80	100	9e-34	145
LG01	Marker120918	6	1	80	30669666	30669587	80	100	9e-34	145
LG01	Marker62988	6	1	80	20355468	20355389	80	100	9e-34	145
LG01	Marker47601	6	1	80	11494875	11494796	80	100	9e-34	145
LG01	Marker91741	6	1	81	28118522	28118602	81	100	3e-34	147
LG01	Marker42774	6	1	80	31448712	31448633	80	100	9e-34	145
LG01	Marker120585	6	1	80	34726483	34726562	79	98.75	4e-32	140
LG01	Marker107894	6	1	80	30631306	30631227	80	100	9e-34	145
LG01	Marker149205	8	1	80	10907032	10907111	79	98.75	4e-32	140
LG01	Marker3561	scaffold_2089	1	80	346	267	80	100	9e-34	145
LG01	Marker18449	scaffold_1329	1	80	7345	7424	79	98.75	4e-32	140
LG01	Marker16248	scaffold_790	1	80	68778	68699	80	100	9e-34	145
LG01	Marker14613	scaffold_566	1	80	58887	58966	79	98.75	4e-32	140
LG01	Marker35776	scaffold_206	1	80	571042	570963	79	98.75	4e-32	140
LG01	Marker28901	scaffold_876	1	80	8832	8753	80	100	9e-34	145
LG01	Marker25484	scaffold_206	1	80	120429	120350	80	100	9e-34	145
LG01	Marker37589	scaffold_790	1	80	31956	31877	80	100	9e-34	145
LG01	Marker36462	scaffold_263	1	80	374116	374037	80	100	9e-34	145
LG01	Marker72529	scaffold_1386	1	80	8358	8279	80	100	9e-34	145
LG01	Marker75356	scaffold_263	1	81	133720	133800	81	100	3e-34	147
LG01	Marker77029	scaffold_1589	1	80	5893	5813	80.0037	98.77	1e-31	138
LG01	Marker61030	scaffold_863	1	83	39421	39339	83	100	2e-35	150
LG01	Marker73514	scaffold_639	1	82	106224	106305	80.9996	98.78	3e-33	143
LG01	Marker46631	scaffold_206	1	80	31769	31690	80	100	9e-34	145
LG01	Marker96350	scaffold_508	1	80	25306	25227	80	100	9e-34	145
LG01	Marker71052	SuperScaf_13	1	81	508120	508200	81	100	3e-34	147
LG01	Marker114230	scaffold_1212	1	83	3315	3233	82.004	98.8	9e-34	145
LG01	Marker64384	scaffold_640	1	80	94506	94427	80	100	9e-34	145
LG01	Marker85480	scaffold_963	1	80	35866	35787	79	98.75	4e-32	140
LG02	Marker8160	7	1	81	7365265	7365345	81	100	3e-34	147
LG02	Marker5018	7	1	80	7785336	7785257	80	100	9e-34	145
LG02	Marker15471	7	1	85	197785	197702	83.997	98.82	9e-34	145
LG02	Marker31610	7	1	80	2585360	2585281	80	100	9e-34	145
LG02	Marker16171	7	1	80	2310290	2310369	80	100	9e-34	145
LG02	Marker11329	7	1	80	2438381	2438460	80	100	9e-34	145
LG02	Marker21608	7	1	80	2438028	2438107	80	100	9e-34	145
LG02	Marker53857	7	1	80	334197	334276	80	100	9e-34	145
LG02	Marker16412	7	1	80	8369041	8368962	80	100	9e-34	145
LG02	Marker20014	7	1	80	2922122	2922201	80	100	9e-34	145
LG02	Marker20823	7	1	80	7971476	7971555	80	100	9e-34	145
LG02	Marker28134	7	1	81	3112558	3112638	81	100	3e-34	147
LG02	Marker75811	7	1	80	363836	363757	80	100	9e-34	145
LG02	Marker32734	7	1	80	366576	366655	80	100	9e-34	145
LG02	Marker83936	7	1	80	7721917	7721996	80	100	9e-34	145
LG02	Marker15169	7	1	82	2951001	2950920	80.9996	98.78	3e-33	143
LG02	Marker67245	7	1	80	8062492	8062413	80	100	9e-34	145
LG02	Marker20001	7	1	80	110223	110302	80	100	9e-34	145
LG02	Marker42145	7	1	81	543922	543842	81	100	3e-34	147
LG02	Marker34023	7	1	80	7452032	7451953	80	100	9e-34	145
LG02	Marker61355	7	1	80	2360255	2360334	79	98.75	4e-32	140
LG02	Marker43585	7	1	80	8406044	8406123	79	98.75	4e-32	140
LG02	Marker46383	7	1	80	335945	335866	80	100	9e-34	145
LG02	Marker48609	7	1	80	2626983	2627062	80	100	9e-34	145
LG02	Marker33270	7	1	81	1709394	1709474	81	100	3e-34	147
LG02	Marker48044	7	1	80	1935447	1935526	80	100	9e-34	145
LG02	Marker86186	7	1	82	4791560	4791641	80.9996	98.78	3e-33	143
LG02	Marker58813	7	1	80	5040208	5040287	80	100	9e-34	145
LG02	Marker96435	7	1	80	7892151	7892230	80	100	9e-34	145
LG02	Marker91336	7	1	84	376288	376371	83.0004	98.81	3e-34	147
LG02	Marker28518	7	1	80	7326132	7326053	80	100	9e-34	145
LG02	Marker65984	7	1	85	4786762	4786846	83.997	98.82	7e-35	149
LG02	Marker57306	7	1	80	592652	592573	80	100	9e-34	145
LG02	Marker89909	7	1	80	563978	564057	80	100	9e-34	145
LG02	Marker66202	7	1	80	2959369	2959290	79	98.75	4e-32	140
LG02	Marker82198	7	1	81	3607312	3607392	81	100	3e-34	147
LG02	Marker71797	7	1	80	4876336	4876415	79	98.75	4e-32	140
LG02	Marker58034	7	1	84	742434	742351	83.0004	98.81	3e-34	147
LG02	Marker141186	7	1	80	4609162	4609083	80	100	9e-34	145
LG02	Marker76664	7	1	80	7552987	7553066	80	100	9e-34	145
LG02	Marker39545	7	1	80	2947845	2947766	79	98.75	4e-32	140
LG02	Marker96323	7	1	80	2459772	2459851	80	100	9e-34	145
LG02	Marker74931	7	1	81	7534772	7534692	81	100	3e-34	147
LG02	Marker68438	7	1	80	2358604	2358525	80	100	9e-34	145
LG02	Marker56904	7	1	81	2229713	2229793	81	100	3e-34	147
LG02	Marker73135	7	1	80	2754011	2754090	80	100	9e-34	145
LG02	Marker4923	5	1	80	10367390	10367311	80	100	9e-34	145
LG02	Marker14054	1	1	80	3559079	3559158	80	100	9e-34	145
LG02	Marker20938	1	1	80	3585206	3585127	80	100	9e-34	145
LG02	Marker8075	4	1	80	22800737	22800816	80	100	9e-34	145
LG02	Marker3940	1	1	81	3663668	3663588	80.0037	98.77	1e-32	141
LG02	Marker28167	1	1	84	3531379	3531462	84	100	6e-36	152
LG02	Marker28552	1	1	81	3615585	3615505	81	100	3e-34	147
LG02	Marker16990	8	1	80	5115926	5115847	80	100	9e-34	145
LG02	Marker23185	1	1	80	3617776	3617697	80	100	9e-34	145
LG02	Marker112128	1	1	80	3660772	3660851	80	100	9e-34	145
LG02	Marker94314	1	1	80	3577545	3577466	80	100	9e-34	145
LG02	Marker47958	1	1	80	3642152	3642073	79	98.75	4e-32	140
LG02	Marker166090	1	1	80	3615200	3615121	80	100	9e-34	145
LG02	Marker126579	1	1	80	3498700	3498621	80	100	9e-34	145
LG02	Marker36133	1	1	80	3534330	3534409	80	100	9e-34	145
LG02	Marker51054	6	1	81	12777044	12777124	80.0037	98.77	1e-32	141
LG02	Marker13084	scaffold_5	1	80	725769	725848	79	98.75	4e-32	140
LG02	Marker12938	scaffold_5	1	81	872570	872650	81	100	3e-34	147
LG02	Marker16269	scaffold_5	1	80	205809	205730	80	100	9e-34	145
LG02	Marker22360	scaffold_5	1	80	2247057	2246978	80	100	9e-34	145
LG02	Marker22489	scaffold_5	1	80	685426	685347	80	100	9e-34	145
LG02	Marker39441	scaffold_5	1	80	1561242	1561321	80	100	9e-34	145
LG02	Marker54941	scaffold_5	1	81	311971	311891	81	100	3e-34	147
LG02	Marker66507	scaffold_5	1	81	325556	325476	81	100	3e-34	147
LG02	Marker62501	scaffold_5	1	80	2175907	2175828	80	100	9e-34	145
LG02	Marker53873	scaffold_5	1	80	725411	725490	79	98.75	4e-32	140
LG02	Marker42564	scaffold_5	1	81	2410201	2410121	81	100	3e-34	147
LG02	Marker75672	scaffold_5	1	80	2146937	2147016	80	100	9e-34	145
LG02	Marker21568	scaffold_5	1	81	2280479	2280399	81	100	3e-34	147
LG02	Marker38277	scaffold_5	1	81	1436755	1436675	81	100	3e-34	147
LG02	Marker75276	scaffold_5	1	80	767980	768060	80.0037	98.77	1e-31	138
LG02	Marker87060	scaffold_5	1	81	739215	739295	80.0037	98.77	1e-32	141
LG02	Marker93346	scaffold_5	1	84	2162637	2162554	83.0004	98.81	3e-34	147
LG02	Marker137491	scaffold_5	1	80	870387	870308	80	100	9e-34	145
LG02	Marker70884	scaffold_5	1	81	846952	847032	80.0037	98.77	1e-32	141
LG02	Marker102538	scaffold_5	1	80	401765	401686	80	100	9e-34	145
LG02	Marker83336	scaffold_5	1	80	737750	737829	80	100	9e-34	145
LG02	Marker79097	scaffold_5	1	82	791046	790965	82	100	7e-35	149
LG02	Marker97422	scaffold_5	1	81	1241908	1241988	81	100	3e-34	147
LG02	Marker14978	SuperScaf_4	1	80	906776	906855	80	100	9e-34	145
LG02	Marker21704	SuperScaf_4	1	80	168121	168042	80	100	9e-34	145
LG02	Marker8322	SuperScaf_4	1	80	673406	673327	79	98.75	4e-32	140
LG02	Marker12217	SuperScaf_4	1	80	536298	536219	80	100	9e-34	145
LG02	Marker21442	SuperScaf_4	1	80	522591	522670	79	98.75	4e-32	140
LG02	Marker26647	SuperScaf_4	1	81	700481	700401	80.0037	98.77	1e-32	141
LG02	Marker18977	SuperScaf_4	1	80	462631	462552	79	98.75	4e-32	140
LG02	Marker34454	SuperScaf_4	1	81	713388	713468	80.0037	98.77	1e-32	141
LG02	Marker47348	SuperScaf_4	1	81	478322	478242	80.0037	98.77	1e-32	141
LG02	Marker54790	SuperScaf_4	1	81	587715	587635	81	100	3e-34	147
LG02	Marker34746	SuperScaf_4	1	80	672729	672808	80	100	9e-34	145
LG02	Marker53728	SuperScaf_4	1	80	321213	321292	80	100	9e-34	145
LG02	Marker67797	SuperScaf_4	1	81	713789	713869	81	100	3e-34	147
LG02	Marker44051	SuperScaf_4	1	81	491947	492027	81	100	3e-34	147
LG02	Marker38118	SuperScaf_4	1	80	475559	475638	80	100	9e-34	145
LG02	Marker31450	SuperScaf_4	1	80	497462	497541	80	100	9e-34	145
LG02	Marker53942	SuperScaf_4	1	80	358586	358665	80	100	9e-34	145
LG02	Marker51198	SuperScaf_4	1	80	317380	317459	80	100	9e-34	145
LG02	Marker32953	SuperScaf_4	1	81	494926	494846	81	100	3e-34	147
LG02	Marker50230	SuperScaf_4	1	80	469509	469588	80	100	9e-34	145
LG02	Marker79286	SuperScaf_4	1	80	316361	316440	80	100	9e-34	145
LG02	Marker106612	SuperScaf_4	1	80	198369	198448	79	98.75	4e-32	140
LG02	Marker50812	SuperScaf_4	1	80	342705	342626	80	100	9e-34	145
LG02	Marker90878	SuperScaf_4	1	80	361545	361466	80	100	9e-34	145
LG02	Marker169030	SuperScaf_4	1	80	1076257	1076336	80	100	9e-34	145
LG02	Marker37541	SuperScaf_4	1	82	565636	565717	82	100	7e-35	149
LG02	Marker117588	SuperScaf_4	1	81	492748	492668	81	100	3e-34	147
LG02	Marker62784	SuperScaf_4	1	80	317373	317294	80	100	9e-34	145
LG02	Marker93945	SuperScaf_4	1	80	527342	527421	80	100	9e-34	145
LG02	Marker81737	SuperScaf_4	1	80	608013	607934	80	100	9e-34	145
LG02	Marker2125	scaffold_70	1	80	1174249	1174170	80	100	9e-34	145
LG02	Marker5570	scaffold_70	1	83	576615	576697	83	100	2e-35	150
LG02	Marker12591	scaffold_70	1	80	947916	947837	80	100	9e-34	145
LG02	Marker39489	scaffold_70	1	81	1034135	1034055	81	100	3e-34	147
LG02	Marker78289	scaffold_70	1	80	948904	948983	80	100	9e-34	145
LG02	Marker29595	scaffold_70	1	80	12152	12231	80	100	9e-34	145
LG02	Marker64496	scaffold_70	1	80	250651	250730	80	100	9e-34	145
LG02	Marker43994	scaffold_70	1	85	42580	42664	85	100	2e-36	154
LG02	Marker64877	scaffold_70	1	85	727712	727628	85	100	2e-36	154
LG02	Marker88964	scaffold_70	1	80	1208654	1208575	80	100	9e-34	145
LG02	Marker1996	scaffold_1037	1	80	2385	2306	80	100	9e-34	145
LG02	Marker8602	scaffold_306	1	83	187159	187241	82.004	98.8	9e-34	145
LG02	Marker15667	scaffold_541	1	81	211868	211788	80.0037	98.77	1e-32	141
LG02	Marker16567	scaffold_789	1	81	57683	57603	81	100	3e-34	147
LG02	Marker9505	SuperScaf_2	1	80	1776820	1776741	80	100	9e-34	145
LG02	Marker9904	scaffold_577	1	80	48270	48191	80	100	9e-34	145
LG02	Marker36975	scaffold_716	1	81	65119	65039	81	100	3e-34	147
LG02	Marker16943	SuperScaf_26	1	81	81232	81312	81	100	3e-34	147
LG02	Marker24696	scaffold_407	1	82	28773	28854	82	100	7e-35	149
LG02	Marker19077	SuperScaf_26	1	81	94210	94130	80.0037	98.77	1e-32	141
LG02	Marker40351	SuperScaf_2	1	81	3069094	3069174	81	100	3e-34	147
LG02	Marker25446	scaffold_57	1	83	1256346	1256428	83	100	2e-35	150
LG02	Marker18834	scaffold_454	1	80	68952	68873	80	100	9e-34	145
LG02	Marker29479	scaffold_57	1	80	302935	303014	80	100	9e-34	145
LG02	Marker35215	SuperScaf_2	1	83	2989417	2989499	82.004	98.8	9e-34	145
LG02	Marker20227	scaffold_57	1	81	954394	954314	81	100	3e-34	147
LG02	Marker19964	scaffold_789	1	81	52151	52231	81	100	3e-34	147
LG02	Marker24906	scaffold_407	1	85	128878	128794	83.997	98.82	7e-35	149
LG02	Marker23229	SuperScaf_2	1	84	3396911	3396994	83.0004	98.81	3e-34	147
LG02	Marker31542	scaffold_715	1	80	111444	111365	80	100	9e-34	145
LG02	Marker38407	SuperScaf_26	1	81	370420	370500	80.0037	98.77	1e-32	141
LG02	Marker72809	scaffold_610	1	81	121536	121456	81	100	3e-34	147
LG02	Marker31191	scaffold_57	1	81	993987	993907	81	100	3e-34	147
LG02	Marker52294	SuperScaf_2	1	83	1298320	1298402	82.004	98.8	9e-34	145
LG02	Marker24076	SuperScaf_26	1	83	772264	772182	82.004	98.8	9e-34	145
LG02	Marker34643	SuperScaf_26	1	80	427333	427412	79	98.75	4e-32	140
LG02	Marker58429	SuperScaf_2	1	80	175991	175912	80	100	9e-34	145
LG02	Marker26838	scaffold_407	1	80	51342	51421	79	98.75	4e-32	140
LG02	Marker40833	scaffold_407	1	80	155424	155503	79	98.75	4e-32	140
LG02	Marker28841	scaffold_577	1	80	25402	25481	80	100	9e-34	145
LG02	Marker46285	scaffold_632	1	80	156998	156919	79	98.75	1e-32	141
LG02	Marker59794	scaffold_65	1	80	1197209	1197288	80	100	9e-34	145
LG02	Marker61663	SuperScaf_26	1	80	224409	224330	80	100	9e-34	145
LG02	Marker42334	scaffold_1858	1	80	3627	3706	80	100	9e-34	145
LG02	Marker28589	scaffold_65	1	80	814586	814665	80	100	9e-34	145
LG02	Marker34563	SuperScaf_26	1	83	167593	167511	83	100	2e-35	150
LG02	Marker62791	scaffold_577	1	80	24383	24462	80	100	9e-34	145
LG02	Marker78049	SuperScaf_2	1	80	3057205	3057126	80	100	9e-34	145
LG02	Marker54560	scaffold_65	1	82	182693	182612	82	100	7e-35	149
LG02	Marker63443	SuperScaf_26	1	83	119030	118948	83	100	2e-35	150
LG02	Marker40575	scaffold_789	1	80	18476	18397	80	100	9e-34	145
LG02	Marker19843	scaffold_633	1	80	154091	154012	80	100	9e-34	145
LG02	Marker41821	scaffold_57	1	82	1053784	1053702	82.004	98.8	1e-32	141
LG02	Marker40283	scaffold_541	1	82	4728	4648	80.9996	98.78	4e-32	140
LG02	Marker54503	SuperScaf_2	1	80	2459339	2459417	79	98.75	5e-31	136
LG02	Marker59614	scaffold_577	1	80	58703	58624	80	100	9e-34	145
LG02	Marker133687	scaffold_57	1	80	564822	564901	79	98.75	4e-32	140
LG02	Marker57525	scaffold_454	1	80	173591	173512	80	100	9e-34	145
LG02	Marker81685	scaffold_463	1	80	149282	149203	80	100	9e-34	145
LG02	Marker34682	scaffold_969	1	80	11474	11553	80	100	9e-34	145
LG02	Marker50134	SuperScaf_26	1	83	92102	92184	82.004	98.8	9e-34	145
LG02	Marker61373	scaffold_454	1	84	190946	190863	83.0004	98.81	3e-34	147
LG02	Marker31621	SuperScaf_26	1	80	74304	74383	80	100	9e-34	145
LG02	Marker64477	SuperScaf_26	1	84	469384	469301	83.0004	98.81	3e-34	147
LG02	Marker55275	scaffold_1221	1	83	17585	17667	82.004	98.8	9e-34	145
LG02	Marker60072	scaffold_537	1	80	110853	110774	80	100	9e-34	145
LG02	Marker160213	scaffold_82	1	81	1056433	1056513	81	100	3e-34	147
LG02	Marker54208	scaffold_57	1	80	415390	415469	80	100	9e-34	145
LG02	Marker73599	SuperScaf_2	1	80	2015573	2015652	80	100	9e-34	145
LG02	Marker87627	SuperScaf_26	1	80	78296	78375	80	100	9e-34	145
LG02	Marker68842	scaffold_57	1	81	513546	513466	81	100	3e-34	147
LG02	Marker83885	scaffold_537	1	80	46652	46731	79	98.75	4e-32	140
LG02	Marker65513	scaffold_407	1	83	59095	59013	82.004	98.8	9e-34	145
LG02	Marker137829	scaffold_789	1	80	3823	3902	80	100	9e-34	145
LG02	Marker51106	SuperScaf_2	1	83	1294828	1294746	83	100	2e-35	150
LG02	Marker62832	scaffold_407	1	80	151341	151420	80	100	9e-34	145
LG02	Marker85251	SuperScaf_26	1	80	909187	909266	80	100	9e-34	145
LG02	Marker51623	SuperScaf_2	1	80	2802271	2802192	80	100	9e-34	145
LG02	Marker70119	scaffold_407	1	82	1696	1615	82	100	7e-35	149
LG02	Marker144083	scaffold_65	1	81	574818	574738	80.0037	98.77	1e-32	141
LG02	Marker101895	scaffold_65	1	80	1197141	1197220	79	98.75	4e-32	140
LG02	Marker65751	SuperScaf_26	1	80	86675	86596	80	100	9e-34	145
LG02	Marker122629	scaffold_114	1	80	862230	862309	79	98.75	4e-32	140
LG02	Marker75073	scaffold_537	1	80	5460	5381	80	100	9e-34	145
LG02	Marker120617	scaffold_463	1	80	207536	207615	80	100	9e-34	145
LG02	Marker71113	SuperScaf_26	1	80	841111	841190	80	100	9e-34	145
LG02	Marker98731	scaffold_789	1	80	20201	20280	80	100	9e-34	145
LG02	Marker59911	scaffold_407	1	80	159253	159332	79	98.75	4e-32	140
LG02	Marker46426	scaffold_789	1	80	5274	5195	80	100	9e-34	145
LG02	Marker96287	scaffold_577	1	80	11882	11803	80	100	9e-34	145
LG02	Marker73897	scaffold_520	1	81	22898	22818	81	100	3e-34	147
LG02	Marker68226	scaffold_114	1	80	212074	211995	80	100	9e-34	145
LG02	Marker80448	scaffold_789	1	80	9927	10006	80	100	9e-34	145
LG02	Marker94265	scaffold_577	1	80	81238	81159	80	100	9e-34	145
LG02	Marker119439	scaffold_1380	1	81	903	983	81	100	3e-34	147
LG03	Marker2810	9	1	80	7150404	7150483	79	98.75	4e-32	140
LG03	Marker6488	9	1	81	7130593	7130673	80.0037	98.77	1e-32	141
LG03	Marker4816	9	1	81	4511743	4511823	80.0037	98.77	1e-32	141
LG03	Marker6445	9	1	81	4223210	4223130	81	100	3e-34	147
LG03	Marker8528	9	1	80	1035136	1035057	80	100	9e-34	145
LG03	Marker15337	9	1	80	13149988	13149909	80	100	9e-34	145
LG03	Marker4346	9	1	82	6143044	6142963	82	100	7e-35	149
LG03	Marker18278	9	1	80	9811385	9811464	79	98.75	4e-32	140
LG03	Marker14852	9	1	81	7080589	7080669	80.0037	98.77	1e-32	141
LG03	Marker42632	9	1	81	13206217	13206297	81	100	3e-34	147
LG03	Marker23093	9	1	80	10982321	10982400	80	100	9e-34	145
LG03	Marker12627	9	1	82	1301545	1301464	82	100	7e-35	149
LG03	Marker13340	9	1	80	1383735	1383656	80	100	9e-34	145
LG03	Marker9487	9	1	80	13227396	13227475	79	98.75	4e-32	140
LG03	Marker11860	9	1	82	11219661	11219579	82.004	98.8	1e-32	141
LG03	Marker24466	9	1	80	6161168	6161089	80	100	9e-34	145
LG03	Marker14289	9	1	82	9110397	9110478	82	100	7e-35	149
LG03	Marker12691	9	1	80	7157165	7157244	80	100	9e-34	145
LG03	Marker17169	9	1	80	2289836	2289915	79	98.75	4e-32	140
LG03	Marker39309	9	1	83	10308948	10308866	83	100	2e-35	150
LG03	Marker67842	9	1	80	11357908	11357829	80	100	9e-34	145
LG03	Marker21956	9	1	80	2976879	2976958	79	98.75	1e-32	141
LG03	Marker14303	9	1	80	2077591	2077670	80	100	9e-34	145
LG03	Marker18912	9	1	80	11329604	11329683	80	100	9e-34	145
LG03	Marker23943	9	1	80	10731768	10731689	80	100	9e-34	145
LG03	Marker47499	9	1	81	984911	984831	80.0037	98.77	1e-32	141
LG03	Marker30292	9	1	80	4951557	4951478	80	100	9e-34	145
LG03	Marker54373	9	1	80	6812230	6812309	79	98.75	4e-32	140
LG03	Marker41529	9	1	84	6674860	6674777	82.0008	97.62	3e-33	143
LG03	Marker74023	9	1	80	12139779	12139700	80	100	9e-34	145
LG03	Marker47508	9	1	80	5853910	5853989	80	100	9e-34	145
LG03	Marker18310	9	1	80	11413961	11413882	80	100	9e-34	145
LG03	Marker73737	9	1	80	599850	599929	80	100	9e-34	145
LG03	Marker55020	9	1	81	6609895	6609815	81	100	3e-34	147
LG03	Marker14845	9	1	80	4122460	4122381	80	100	9e-34	145
LG03	Marker57921	9	1	80	7733172	7733093	80	100	9e-34	145
LG03	Marker43689	9	1	80	11112143	11112222	79	98.75	4e-32	140
LG03	Marker51444	9	1	80	2601614	2601535	80	100	9e-34	145
LG03	Marker51369	9	1	80	459802	459723	80	100	9e-34	145
LG03	Marker40104	9	1	83	6178985	6179067	82.004	98.8	9e-34	145
LG03	Marker75183	9	1	81	11097341	11097421	80.0037	98.77	1e-32	141
LG03	Marker56693	9	1	83	5884118	5884036	82.004	98.8	9e-34	145
LG03	Marker40232	9	1	80	12005939	12006018	80	100	9e-34	145
LG03	Marker61908	9	1	80	526214	526135	80	100	9e-34	145
LG03	Marker45944	9	1	80	3108670	3108749	80	100	9e-34	145
LG03	Marker39181	9	1	82	12301633	12301714	80.9996	98.78	3e-33	143
LG03	Marker22423	9	1	80	12592636	12592715	80	100	9e-34	145
LG03	Marker94494	9	1	80	7545496	7545575	80	100	9e-34	145
LG03	Marker101540	9	1	80	1060690	1060611	80	100	9e-34	145
LG03	Marker58332	9	1	82	7188895	7188814	82	100	7e-35	149
LG03	Marker83584	9	1	80	11818187	11818108	80	100	9e-34	145
LG03	Marker56732	9	1	81	7479261	7479181	81	100	3e-34	147
LG03	Marker61412	9	1	80	10646084	10646005	80	100	9e-34	145
LG03	Marker141085	9	1	80	4054849	4054928	79	98.75	4e-32	140
LG03	Marker60446	9	1	80	1294304	1294383	80	100	9e-34	145
LG03	Marker96639	9	1	82	11582692	11582773	80.9996	98.78	3e-33	143
LG03	Marker90649	9	1	80	1034706	1034785	80	100	9e-34	145
LG03	Marker77143	9	1	80	9399771	9399850	80	100	9e-34	145
LG03	Marker92307	9	1	80	1017956	1017877	80	100	9e-34	145
LG03	Marker86754	9	1	80	1343717	1343638	80	100	9e-34	145
LG03	Marker48618	9	1	80	1037767	1037688	79	98.75	4e-32	140
LG03	Marker127781	9	1	83	12197396	12197478	83	100	2e-35	150
LG03	Marker86950	9	1	80	5883953	5884032	80	100	9e-34	145
LG03	Marker74062	9	1	80	8599564	8599643	80	100	9e-34	145
LG03	Marker114142	9	1	80	6609663	6609742	80	100	9e-34	145
LG03	Marker103348	9	1	80	7399711	7399790	80	100	9e-34	145
LG03	Marker155058	9	1	80	10245656	10245735	80	100	9e-34	145
LG03	Marker116136	9	1	80	8800939	8801018	79	98.75	4e-32	140
LG03	Marker72841	9	1	83	1159831	1159913	83	100	2e-35	150
LG03	Marker60319	9	1	80	900077	899998	80	100	9e-34	145
LG03	Marker113455	9	1	80	2625232	2625153	80	100	9e-34	145
LG03	Marker1294	5	1	81	4421168	4421088	80.0037	98.77	1e-32	141
LG03	Marker4977	5	1	80	9618024	9617945	79	98.75	4e-32	140
LG03	Marker9011	5	1	80	9073381	9073460	80	100	9e-34	145
LG03	Marker4761	5	1	80	2715562	2715641	80	100	9e-34	145
LG03	Marker3464	5	1	80	10415059	10414980	80	100	9e-34	145
LG03	Marker13682	5	1	80	9939326	9939247	80	100	9e-34	145
LG03	Marker9811	5	1	80	358311	358390	80	100	9e-34	145
LG03	Marker26071	5	1	80	8037741	8037662	80	100	9e-34	145
LG03	Marker18963	5	1	80	8536066	8535987	80	100	9e-34	145
LG03	Marker19372	5	1	80	1785019	1785098	80	100	9e-34	145
LG03	Marker31402	5	1	80	8763205	8763126	80	100	9e-34	145
LG03	Marker44207	5	1	83	4178941	4179023	82.004	98.8	9e-34	145
LG03	Marker49135	5	1	80	10243265	10243187	79	98.75	5e-31	136
LG03	Marker29765	5	1	82	9386967	9386886	82	100	7e-35	149
LG03	Marker24633	5	1	80	7666467	7666388	80	100	9e-34	145
LG03	Marker31216	5	1	80	4480699	4480620	80	100	9e-34	145
LG03	Marker27701	5	1	80	3784643	3784564	79	98.75	4e-32	140
LG03	Marker28443	5	1	80	2570092	2570171	80	100	9e-34	145
LG03	Marker22946	5	1	80	4112550	4112629	80	100	9e-34	145
LG03	Marker19860	5	1	80	1652239	1652160	79	98.75	4e-32	140
LG03	Marker75855	5	1	80	4432322	4432243	80	100	9e-34	145
LG03	Marker85114	5	1	80	9879316	9879395	80	100	9e-34	145
LG03	Marker50737	5	1	81	10077081	10077001	81	100	3e-34	147
LG03	Marker31749	5	1	80	10421129	10421050	79	98.75	4e-32	140
LG03	Marker9274	5	1	80	3674277	3674356	80	100	9e-34	145
LG03	Marker7614	5	1	82	9768452	9768371	82	100	7e-35	149
LG03	Marker44769	5	1	80	10721398	10721477	80	100	9e-34	145
LG03	Marker20416	5	1	81	1538648	1538568	81	100	3e-34	147
LG03	Marker20905	5	1	81	1739643	1739563	81	100	3e-34	147
LG03	Marker67581	5	1	83	1420300	1420382	83	100	2e-35	150
LG03	Marker8641	5	1	80	1098955	1098876	80	100	9e-34	145
LG03	Marker44793	5	1	80	1890123	1890202	80	100	9e-34	145
LG03	Marker87827	5	1	80	2645277	2645198	80	100	9e-34	145
LG03	Marker26801	5	1	80	3164740	3164819	80	100	9e-34	145
LG03	Marker52131	5	1	80	2752721	2752800	80	100	9e-34	145
LG03	Marker50038	5	1	81	3746945	3746865	81	100	3e-34	147
LG03	Marker39278	5	1	81	2181333	2181413	81	100	3e-34	147
LG03	Marker46441	5	1	80	8790505	8790584	79	98.75	4e-32	140
LG03	Marker71537	5	1	80	1071886	1071807	80	100	9e-34	145
LG03	Marker24530	5	1	82	10565141	10565060	82	100	7e-35	149
LG03	Marker45621	5	1	80	1475220	1475141	80	100	9e-34	145
LG03	Marker50022	5	1	80	7416629	7416550	80	100	9e-34	145
LG03	Marker128342	5	1	80	778962	778883	80	100	9e-34	145
LG03	Marker67060	5	1	80	2679042	2679121	80	100	9e-34	145
LG03	Marker45104	5	1	80	9555325	9555246	80	100	9e-34	145
LG03	Marker41053	5	1	81	8316245	8316325	81	100	3e-34	147
LG03	Marker87111	5	1	82	9168495	9168576	82	100	7e-35	149
LG03	Marker44371	5	1	80	7728486	7728565	80	100	9e-34	145
LG03	Marker36202	5	1	81	9215434	9215354	81	100	3e-34	147
LG03	Marker44870	5	1	80	10034300	10034379	79	98.75	4e-32	140
LG03	Marker130547	5	1	83	2102724	2102806	82.004	98.8	9e-34	145
LG03	Marker150268	5	1	80	10757095	10757016	80	100	9e-34	145
LG03	Marker57864	5	1	80	3936293	3936214	80	100	9e-34	145
LG03	Marker87416	5	1	80	1979288	1979367	80	100	9e-34	145
LG03	Marker35937	5	1	81	9263256	9263336	80.0037	98.77	1e-32	141
LG03	Marker50857	5	1	80	4043633	4043712	80	100	9e-34	145
LG03	Marker48544	5	1	80	4454271	4454192	80	100	9e-34	145
LG03	Marker57040	5	1	82	10349082	10349163	82	100	7e-35	149
LG03	Marker115892	5	1	80	2657926	2657847	79	98.75	4e-32	140
LG03	Marker31150	5	1	80	904833	904912	80	100	9e-34	145
LG03	Marker57234	5	1	80	10246973	10247052	79	98.75	4e-32	140
LG03	Marker42586	5	1	80	10827783	10827704	80	100	9e-34	145
LG03	Marker103977	5	1	84	598446	598363	83.0004	98.81	3e-34	147
LG03	Marker105020	5	1	80	4569483	4569562	80	100	9e-34	145
LG03	Marker62885	5	1	81	1414617	1414697	81	100	3e-34	147
LG03	Marker117885	5	1	80	8359148	8359227	80	100	9e-34	145
LG03	Marker10856	4	1	80	14375173	14375094	80	100	9e-34	145
LG03	Marker1944	scaffold_585	1	80	15229	15150	80	100	9e-34	145
LG03	Marker2233	scaffold_112	1	81	764689	764769	80.0037	98.77	1e-32	141
LG03	Marker4636	SuperScaf_52	1	81	313208	313289	80.9996	98.78	4e-32	140
LG03	Marker3500	scaffold_90	1	80	695441	695520	80	100	9e-34	145
LG03	Marker3359	scaffold_949	1	80	54496	54417	80	100	9e-34	145
LG03	Marker3340	scaffold_114	1	80	720147	720068	80	100	9e-34	145
LG03	Marker4055	SuperScaf_52	1	82	153817	153736	82	100	7e-35	149
LG03	Marker8542	scaffold_112	1	80	699404	699325	80	100	9e-34	145
LG03	Marker5028	scaffold_935	1	80	29119	29198	80	100	9e-34	145
LG03	Marker7199	scaffold_404	1	81	45994	45914	80.0037	98.77	1e-32	141
LG03	Marker9516	scaffold_605	1	80	18987	18908	79	98.75	4e-32	140
LG03	Marker25337	scaffold_17	1	81	828790	828710	80.0037	98.77	1e-32	141
LG03	Marker17436	scaffold_200	1	82	577313	577232	82	100	7e-35	149
LG03	Marker9446	scaffold_174	1	80	255431	255510	80	100	9e-34	145
LG03	Marker7820	scaffold_41	1	81	1348535	1348615	81	100	3e-34	147
LG03	Marker7155	scaffold_221	1	81	364414	364493	80.0037	98.77	1e-31	138
LG03	Marker12820	scaffold_921	1	80	5970	6049	80	100	9e-34	145
LG03	Marker28049	scaffold_739	1	82	8329	8410	82	100	7e-35	149
LG03	Marker17464	scaffold_173	1	81	549604	549524	81	100	3e-34	147
LG03	Marker14149	scaffold_84	1	83	485466	485548	82.004	98.8	9e-34	145
LG03	Marker16916	scaffold_17	1	81	1668628	1668708	81	100	3e-34	147
LG03	Marker8252	scaffold_221	1	80	390374	390452	79	98.75	5e-31	136
LG03	Marker23974	scaffold_378	1	84	238218	238301	83.0004	98.81	3e-34	147
LG03	Marker27548	scaffold_228	1	81	530510	530430	81	100	3e-34	147
LG03	Marker10928	scaffold_112	1	80	673105	673026	80	100	9e-34	145
LG03	Marker18914	scaffold_378	1	80	233040	232961	80	100	9e-34	145
LG03	Marker16216	scaffold_728	1	81	63511	63431	80.0037	98.77	1e-32	141
LG03	Marker16889	scaffold_549	1	82	63929	64010	82	100	7e-35	149
LG03	Marker27861	scaffold_1133	1	81	20974	21054	81	100	3e-34	147
LG03	Marker44399	scaffold_364	1	80	39180	39259	80	100	9e-34	145
LG03	Marker23725	scaffold_1110	1	80	15158	15237	80	100	9e-34	145
LG03	Marker14504	scaffold_112	1	80	962002	961923	80	100	9e-34	145
LG03	Marker39197	scaffold_1207	1	81	1202	1282	81	100	3e-34	147
LG03	Marker32863	scaffold_84	1	80	588614	588535	80	100	9e-34	145
LG03	Marker17310	scaffold_41	1	80	298936	298857	80	100	9e-34	145
LG03	Marker21028	scaffold_221	1	80	421595	421516	79	98.75	4e-32	140
LG03	Marker12290	scaffold_404	1	81	26432	26512	81	100	3e-34	147
LG03	Marker25972	scaffold_549	1	80	136038	135959	80	100	9e-34	145
LG03	Marker36146	scaffold_605	1	80	75866	75787	80	100	9e-34	145
LG03	Marker42321	SuperScaf_41	1	80	492254	492333	80	100	9e-34	145
LG03	Marker19546	scaffold_949	1	80	59720	59641	80	100	9e-34	145
LG03	Marker16385	scaffold_84	1	82	233949	234030	82	100	7e-35	149
LG03	Marker15679	scaffold_221	1	81	66384	66304	81	100	3e-34	147
LG03	Marker21471	scaffold_17	1	80	575303	575224	80	100	9e-34	145
LG03	Marker29759	scaffold_586	1	80	36959	37038	80	100	9e-34	145
LG03	Marker10897	scaffold_221	1	82	77459	77540	80.9996	98.78	3e-33	143
LG03	Marker28275	scaffold_439	1	80	105205	105126	80	100	9e-34	145
LG03	Marker46617	scaffold_112	1	81	554548	554468	81	100	3e-34	147
LG03	Marker33522	scaffold_173	1	83	272704	272786	82.004	98.8	9e-34	145
LG03	Marker29496	scaffold_580	1	81	34263	34183	80.0037	98.77	1e-32	141
LG03	Marker65780	scaffold_112	1	80	719322	719401	80	100	9e-34	145
LG03	Marker19859	scaffold_580	1	82	43186	43267	82	100	7e-35	149
LG03	Marker40888	scaffold_667	1	82	64615	64534	82	100	7e-35	149
LG03	Marker72976	scaffold_41	1	80	951994	952073	80	100	9e-34	145
LG03	Marker15392	scaffold_112	1	80	480424	480345	80	100	9e-34	145
LG03	Marker40741	scaffold_531	1	82	7268	7349	80.9996	98.78	3e-33	143
LG03	Marker64408	scaffold_531	1	80	198820	198741	80	100	9e-34	145
LG03	Marker36558	scaffold_531	1	83	65774	65856	83	100	2e-35	150
LG03	Marker32803	scaffold_112	1	82	603797	603878	82	100	7e-35	149
LG03	Marker46033	scaffold_41	1	80	902865	902944	80	100	9e-34	145
LG03	Marker40671	scaffold_41	1	80	822084	822163	80	100	9e-34	145
LG03	Marker50177	scaffold_112	1	80	687783	687862	80	100	9e-34	145
LG03	Marker33059	scaffold_112	1	82	501606	501687	82	100	7e-35	149
LG03	Marker33394	SuperScaf_52	1	80	448814	448894	80.0037	98.77	1e-31	138
LG03	Marker33767	scaffold_112	1	82	628140	628059	80.9996	98.78	3e-33	143
LG03	Marker46157	scaffold_669	1	80	115830	115909	80	100	9e-34	145
LG03	Marker42331	scaffold_749	1	80	6536	6615	80	100	9e-34	145
LG03	Marker27892	scaffold_17	1	80	1078059	1078138	79	98.75	4e-32	140
LG03	Marker26567	scaffold_17	1	81	1712070	1711990	81	100	3e-34	147
LG03	Marker98331	scaffold_221	1	80	95919	95998	80	100	9e-34	145
LG03	Marker62772	SuperScaf_41	1	83	660752	660834	83	100	2e-35	150
LG03	Marker54942	scaffold_112	1	80	551105	551184	80	100	9e-34	145
LG03	Marker45859	scaffold_41	1	80	1368290	1368211	79	98.75	4e-32	140
LG03	Marker59197	SuperScaf_52	1	80	2188	2267	80	100	9e-34	145
LG03	Marker73377	scaffold_520	1	82	18312	18231	80.9996	98.78	3e-33	143
LG03	Marker78318	scaffold_84	1	80	207441	207520	79	98.75	4e-32	140
LG03	Marker39731	scaffold_17	1	80	877415	877336	80	100	9e-34	145
LG03	Marker64117	scaffold_112	1	81	337419	337339	81	100	3e-34	147
LG03	Marker82875	scaffold_17	1	80	1063062	1062983	80	100	9e-34	145
LG03	Marker28035	scaffold_87	1	80	423019	422940	80	100	9e-34	145
LG03	Marker67000	scaffold_228	1	82	521717	521798	82	100	7e-35	149
LG03	Marker14841	scaffold_112	1	80	604086	604165	80	100	9e-34	145
LG03	Marker45292	SuperScaf_41	1	80	1023869	1023948	80	100	9e-34	145
LG03	Marker31300	scaffold_378	1	80	159624	159545	80	100	9e-34	145
LG03	Marker46498	scaffold_112	1	80	713727	713806	80	100	9e-34	145
LG03	Marker59931	scaffold_41	1	84	1131979	1132062	84	100	6e-36	152
LG03	Marker45016	scaffold_41	1	81	922086	922006	81	100	3e-34	147
LG03	Marker70045	SuperScaf_39	1	80	326954	326875	80	100	9e-34	145
LG03	Marker37159	scaffold_822	1	80	44389	44310	80	100	9e-34	145
LG03	Marker32749	scaffold_378	1	80	1809	1730	80	100	9e-34	145
LG03	Marker49661	scaffold_17	1	81	1509362	1509282	80.0037	98.77	1e-32	141
LG03	Marker50167	scaffold_549	1	80	191038	190959	80	100	9e-34	145
LG03	Marker27975	scaffold_1203	1	80	26348	26427	79	98.75	4e-32	140
LG03	Marker96587	scaffold_841	1	82	51154	51073	80.9996	98.78	3e-33	143
LG03	Marker64159	scaffold_429	1	80	139212	139291	79	98.75	4e-32	140
LG03	Marker42458	scaffold_84	1	81	583728	583648	81	100	3e-34	147
LG03	Marker111709	scaffold_276	1	84	280971	281054	83.0004	98.81	3e-34	147
LG03	Marker46796	scaffold_378	1	81	126914	126994	80.0037	98.77	1e-32	141
LG03	Marker93484	scaffold_447	1	80	61293	61372	80	100	9e-34	145
LG03	Marker68746	SuperScaf_52	1	80	750562	750641	80	100	9e-34	145
LG03	Marker116295	SuperScaf_41	1	80	350659	350738	80	100	9e-34	145
LG03	Marker73189	scaffold_41	1	80	1020981	1021060	79	98.75	4e-32	140
LG03	Marker71479	scaffold_776	1	80	17225	17146	80	100	9e-34	145
LG03	Marker57272	scaffold_17	1	83	639376	639458	83	100	2e-35	150
LG03	Marker67035	scaffold_694	1	80	10909	10830	80	100	9e-34	145
LG03	Marker94146	scaffold_174	1	80	734819	734740	80	100	9e-34	145
LG03	Marker40028	scaffold_429	1	83	261944	262026	82.004	98.8	9e-34	145
LG03	Marker70733	SuperScaf_41	1	81	472	392	80.0037	98.77	1e-32	141
LG03	Marker71144	scaffold_112	1	81	561943	562023	81	100	3e-34	147
LG03	Marker92414	scaffold_549	1	80	54231	54310	80	100	9e-34	145
LG03	Marker111683	scaffold_706	1	83	121347	121265	82.004	98.8	9e-34	145
LG03	Marker114725	scaffold_447	1	83	63341	63259	82.004	98.8	9e-34	145
LG03	Marker81911	scaffold_17	1	80	1654427	1654348	80	100	9e-34	145
LG03	Marker91671	scaffold_1064	1	80	8688	8767	80	100	9e-34	145
LG03	Marker64735	scaffold_90	1	81	516905	516825	81	100	3e-34	147
LG03	Marker61444	scaffold_174	1	81	362669	362749	80.0037	98.77	1e-32	141
LG03	Marker37612	scaffold_112	1	80	566126	566047	80	100	9e-34	145
LG03	Marker81731	scaffold_935	1	80	29997	30076	79	98.75	4e-32	140
LG03	Marker71674	scaffold_1491	1	83	9010	8928	83	100	2e-35	150
LG03	Marker63176	scaffold_887	1	80	66321	66400	80	100	9e-34	145
LG03	Marker91804	scaffold_739	1	80	7347	7268	80	100	9e-34	145
LG03	Marker81401	scaffold_744	1	80	30630	30709	80	100	9e-34	145
LG03	Marker115224	scaffold_41	1	80	457827	457748	80	100	9e-34	145
LG03	Marker141576	scaffold_84	1	80	383921	384000	79	98.75	4e-32	140
LG03	Marker85801	scaffold_17	1	80	51591	51512	80	100	9e-34	145
LG03	Marker79659	SuperScaf_41	1	81	311905	311985	81	100	3e-34	147
LG03	Marker60511	scaffold_174	1	80	463400	463321	80	100	9e-34	145
LG03	Marker116702	SuperScaf_41	1	80	1195855	1195776	80	100	9e-34	145
LG03	Marker92614	scaffold_378	1	80	100438	100359	80	100	9e-34	145
LG03	Marker89021	scaffold_3432	1	80	625	546	80	100	9e-34	145
LG03	Marker94848	scaffold_41	1	80	62058	62137	79	98.75	4e-32	140
LG03	Marker115721	scaffold_41	1	81	110516	110596	81	100	3e-34	147
LG03	Marker72663	scaffold_228	1	80	323448	323527	80	100	9e-34	145
LG03	Marker115509	scaffold_87	1	81	864546	864626	81	100	3e-34	147
LG03	Marker149812	scaffold_112	1	83	707460	707378	82.004	98.8	9e-34	145
LG03	Marker100244	scaffold_112	1	80	723582	723503	80	100	9e-34	145
LG04	Marker2043	8	1	80	5345883	5345962	80	100	9e-34	145
LG04	Marker3675	8	1	80	5798312	5798391	80	100	9e-34	145
LG04	Marker2715	8	1	80	5347099	5347020	79	98.75	4e-32	140
LG04	Marker7441	8	1	80	1815613	1815692	80	100	9e-34	145
LG04	Marker2966	8	1	80	5502474	5502395	80	100	9e-34	145
LG04	Marker4223	8	1	80	3515039	3514960	80	100	9e-34	145
LG04	Marker8769	8	1	81	4474258	4474338	81	100	3e-34	147
LG04	Marker9056	8	1	83	8108580	8108662	82.004	98.8	9e-34	145
LG04	Marker10735	8	1	80	5849312	5849391	79	98.75	4e-32	140
LG04	Marker5835	8	1	81	7349220	7349300	81	100	3e-34	147
LG04	Marker13578	8	1	81	7517134	7517054	81	100	3e-34	147
LG04	Marker7835	8	1	80	6454399	6454320	79	98.75	4e-32	140
LG04	Marker5344	8	1	80	7316052	7315973	80	100	9e-34	145
LG04	Marker8184	8	1	80	10843302	10843223	80	100	9e-34	145
LG04	Marker26731	8	1	80	10704831	10704752	80	100	9e-34	145
LG04	Marker19688	8	1	82	6179866	6179785	82	100	7e-35	149
LG04	Marker48694	8	1	81	1795850	1795770	81	100	3e-34	147
LG04	Marker20220	8	1	80	252791	252870	79	98.75	4e-32	140
LG04	Marker11543	8	1	81	11462584	11462504	81	100	3e-34	147
LG04	Marker30446	8	1	81	7525073	7525153	81	100	3e-34	147
LG04	Marker27433	8	1	80	4839349	4839428	80	100	9e-34	145
LG04	Marker18009	8	1	81	5878886	5878966	81	100	3e-34	147
LG04	Marker30603	8	1	80	8483490	8483569	80	100	9e-34	145
LG04	Marker48828	8	1	80	6365963	6365884	80	100	9e-34	145
LG04	Marker20396	8	1	81	10363352	10363432	81	100	3e-34	147
LG04	Marker19543	8	1	80	11403270	11403191	79	98.75	4e-32	140
LG04	Marker16456	8	1	80	11461917	11461996	80	100	9e-34	145
LG04	Marker10870	8	1	82	8680931	8681012	82	100	7e-35	149
LG04	Marker16475	8	1	80	6820885	6820964	80	100	9e-34	145
LG04	Marker12588	8	1	80	2732827	2732906	80	100	9e-34	145
LG04	Marker19002	8	1	80	8413335	8413414	80	100	9e-34	145
LG04	Marker30644	8	1	80	1668208	1668129	80	100	9e-34	145
LG04	Marker22873	8	1	80	12401169	12401248	80	100	9e-34	145
LG04	Marker24002	8	1	80	4040008	4039929	80	100	9e-34	145
LG04	Marker10456	8	1	80	4441708	4441787	80	100	9e-34	145
LG04	Marker16549	8	1	83	4842919	4842837	82.004	98.8	9e-34	145
LG04	Marker20298	8	1	81	10619851	10619931	80.0037	98.77	1e-32	141
LG04	Marker19182	8	1	80	448035	448114	80	100	9e-34	145
LG04	Marker74185	8	1	80	3958584	3958505	80	100	9e-34	145
LG04	Marker12519	8	1	80	11242653	11242574	80	100	9e-34	145
LG04	Marker31707	8	1	81	2668363	2668443	81	100	3e-34	147
LG04	Marker17275	8	1	80	9613710	9613631	80	100	9e-34	145
LG04	Marker36544	8	1	80	1768734	1768655	80	100	9e-34	145
LG04	Marker13331	8	1	80	7782148	7782227	79	98.75	4e-32	140
LG04	Marker22000	8	1	80	12431589	12431668	80	100	9e-34	145
LG04	Marker44308	8	1	80	4247742	4247821	80	100	9e-34	145
LG04	Marker52795	8	1	80	10379599	10379520	80	100	9e-34	145
LG04	Marker56378	8	1	80	4684357	4684278	80	100	9e-34	145
LG04	Marker52562	8	1	80	9438427	9438348	80	100	9e-34	145
LG04	Marker15658	8	1	80	3868533	3868612	80	100	9e-34	145
LG04	Marker50224	8	1	80	11023182	11023103	80	100	9e-34	145
LG04	Marker23681	8	1	80	6879730	6879809	80	100	9e-34	145
LG04	Marker45311	8	1	81	4590177	4590097	81	100	3e-34	147
LG04	Marker34501	8	1	80	8409840	8409761	80	100	9e-34	145
LG04	Marker47501	8	1	82	6810348	6810267	82	100	7e-35	149
LG04	Marker34683	8	1	80	4067870	4067791	80	100	9e-34	145
LG04	Marker71935	8	1	80	6460593	6460514	79	98.75	4e-32	140
LG04	Marker47067	8	1	80	5808360	5808281	80	100	9e-34	145
LG04	Marker65963	8	1	80	5481445	5481365	80.0037	98.77	1e-31	138
LG04	Marker46690	8	1	82	4442901	4442820	82	100	7e-35	149
LG04	Marker85975	8	1	80	11180465	11180544	80	100	9e-34	145
LG04	Marker54901	8	1	80	4666254	4666333	80	100	9e-34	145
LG04	Marker42652	8	1	80	11260233	11260154	79	98.75	4e-32	140
LG04	Marker23858	8	1	82	7211558	7211639	80.9996	98.78	3e-33	143
LG04	Marker61611	8	1	80	8677946	8677867	80	100	9e-34	145
LG04	Marker51970	8	1	80	8396370	8396291	80	100	9e-34	145
LG04	Marker34894	8	1	80	5886821	5886742	80	100	9e-34	145
LG04	Marker41047	8	1	83	3947601	3947683	82.004	98.8	9e-34	145
LG04	Marker16545	8	1	80	8391521	8391442	80	100	9e-34	145
LG04	Marker39062	8	1	81	7470069	7470149	81	100	3e-34	147
LG04	Marker32555	8	1	80	7114553	7114474	79	98.75	4e-32	140
LG04	Marker47105	8	1	80	3934585	3934664	80	100	9e-34	145
LG04	Marker26298	8	1	80	736349	736270	80	100	9e-34	145
LG04	Marker28264	8	1	80	9647240	9647319	80	100	9e-34	145
LG04	Marker51401	8	1	81	9809969	9809889	81	100	3e-34	147
LG04	Marker45236	8	1	80	1686284	1686363	80	100	9e-34	145
LG04	Marker51910	8	1	83	10700035	10699953	83	100	2e-35	150
LG04	Marker72903	8	1	80	560955	560876	80	100	9e-34	145
LG04	Marker51958	8	1	80	4810727	4810806	80	100	9e-34	145
LG04	Marker74915	8	1	80	9730607	9730686	80	100	9e-34	145
LG04	Marker52884	8	1	80	10870566	10870487	80	100	9e-34	145
LG04	Marker62234	8	1	80	534787	534866	79	98.75	4e-32	140
LG04	Marker39339	8	1	80	4069563	4069642	80	100	9e-34	145
LG04	Marker46479	8	1	80	3987205	3987126	80	100	9e-34	145
LG04	Marker92463	8	1	80	3362269	3362348	80	100	9e-34	145
LG04	Marker58461	8	1	81	8405907	8405827	81	100	3e-34	147
LG04	Marker42482	8	1	81	8582408	8582328	81	100	3e-34	147
LG04	Marker49911	8	1	81	4761225	4761145	81	100	3e-34	147
LG04	Marker54237	8	1	82	12417389	12417470	82	100	7e-35	149
LG04	Marker18293	8	1	80	5394168	5394089	80	100	9e-34	145
LG04	Marker57874	8	1	81	10842020	10841940	81	100	3e-34	147
LG04	Marker68008	8	1	81	9453259	9453179	81	100	3e-34	147
LG04	Marker70560	8	1	80	9500515	9500594	80	100	9e-34	145
LG04	Marker35453	8	1	80	2303495	2303416	79	98.75	4e-32	140
LG04	Marker79661	8	1	80	793379	793300	79	98.75	4e-32	140
LG04	Marker107820	8	1	81	7211551	7211471	81	100	3e-34	147
LG04	Marker31223	8	1	81	4791093	4791013	81	100	3e-34	147
LG04	Marker62490	8	1	80	2010352	2010273	80	100	9e-34	145
LG04	Marker28363	8	1	80	4787170	4787091	80	100	9e-34	145
LG04	Marker54855	8	1	83	7457123	7457041	82.004	98.8	9e-34	145
LG04	Marker41016	8	1	81	12158430	12158510	81	100	3e-34	147
LG04	Marker50683	8	1	81	4495021	4494941	81	100	3e-34	147
LG04	Marker79066	8	1	80	12431582	12431503	80	100	9e-34	145
LG04	Marker67040	8	1	82	10497093	10497012	80.9996	98.78	3e-33	143
LG04	Marker94467	8	1	82	9752687	9752606	82	100	7e-35	149
LG04	Marker42500	8	1	80	3863029	3863108	80	100	9e-34	145
LG04	Marker57643	8	1	80	3835298	3835377	80	100	9e-34	145
LG04	Marker58739	8	1	80	8431624	8431545	80	100	9e-34	145
LG04	Marker55839	8	1	80	9450430	9450509	80	100	9e-34	145
LG04	Marker37739	8	1	80	12257711	12257790	80	100	9e-34	145
LG04	Marker36386	8	1	80	722472	722550	79	98.75	5e-31	136
LG04	Marker104170	8	1	80	11455325	11455246	80	100	9e-34	145
LG04	Marker60980	8	1	80	2163598	2163519	80	100	9e-34	145
LG04	Marker52326	8	1	80	8550857	8550778	80	100	9e-34	145
LG04	Marker111214	8	1	81	4000212	4000292	81	100	3e-34	147
LG04	Marker140270	8	1	81	1785309	1785389	81	100	3e-34	147
LG04	Marker75650	8	1	81	4052122	4052042	81	100	3e-34	147
LG04	Marker65349	8	1	81	12428561	12428481	81	100	3e-34	147
LG04	Marker114776	8	1	80	10696590	10696511	80	100	9e-34	145
LG04	Marker93905	8	1	82	3620073	3620154	82	100	7e-35	149
LG04	Marker45096	8	1	81	8395504	8395584	81	100	3e-34	147
LG04	Marker93463	8	1	80	8600502	8600423	80	100	9e-34	145
LG04	Marker81187	8	1	80	6815954	6816033	80	100	9e-34	145
LG04	Marker89604	8	1	81	4805360	4805280	81	100	3e-34	147
LG04	Marker43743	8	1	83	11223171	11223253	82.004	98.8	9e-34	145
LG04	Marker92896	8	1	80	8175997	8175918	79	98.75	4e-32	140
LG04	Marker69113	8	1	81	8388324	8388244	81	100	3e-34	147
LG04	Marker77163	8	1	80	4036221	4036300	80	100	9e-34	145
LG04	Marker44280	8	1	80	24062	23983	80	100	9e-34	145
LG04	Marker95374	8	1	80	4783679	4783758	80	100	9e-34	145
LG04	Marker84007	8	1	80	5819231	5819152	80	100	9e-34	145
LG04	Marker68041	8	1	80	10845106	10845027	80	100	9e-34	145
LG04	Marker76182	8	1	80	1671505	1671584	80	100	9e-34	145
LG04	Marker58655	8	1	80	1735706	1735785	80	100	9e-34	145
LG04	Marker62053	8	1	80	7792865	7792944	80	100	9e-34	145
LG04	Marker116752	8	1	80	5579871	5579792	79	98.75	4e-32	140
LG04	Marker159436	8	1	80	1517529	1517450	80	100	9e-34	145
LG04	Marker66254	8	1	80	4802479	4802558	79	98.75	4e-32	140
LG04	Marker58554	8	1	85	1670418	1670503	85.0024	98.84	3e-34	147
LG04	Marker93822	8	1	80	1789669	1789748	80	100	9e-34	145
LG04	Marker69382	8	1	80	3870333	3870412	79	98.75	4e-32	140
LG04	Marker42693	8	1	80	8250388	8250467	80	100	9e-34	145
LG04	Marker101122	8	1	82	3986940	3986859	80.9996	98.78	3e-33	143
LG04	Marker69623	8	1	80	8105107	8105186	80	100	9e-34	145
LG04	Marker91194	8	1	80	3695000	3694921	80	100	9e-34	145
LG04	Marker85719	8	1	80	11032594	11032515	80	100	9e-34	145
LG04	Marker96534	8	1	81	4530988	4531068	80.0037	98.77	1e-32	141
LG04	Marker116451	8	1	80	8347604	8347683	80	100	9e-34	145
LG04	Marker47004	8	1	80	12168613	12168692	79	98.75	4e-32	140
LG04	Marker75610	8	1	80	7434656	7434735	80	100	9e-34	145
LG04	Marker67485	8	1	81	4101597	4101517	81	100	3e-34	147
LG04	Marker70761	8	1	83	4031424	4031342	83	100	2e-35	150
LG04	Marker28882	1	1	80	22353412	22353333	80	100	9e-34	145
LG04	Marker53863	11	1	80	2386705	2386625	80.0037	98.77	1e-31	138
LG04	Marker44566	6	1	80	10832837	10832758	80	100	9e-34	145
LG04	Marker62790	9	1	81	1452279	1452359	81	100	3e-34	147
LG04	Marker61101	2	1	80	20024399	20024320	79	98.75	4e-32	140
LG04	Marker4831	SuperScaf_69	1	80	1103408	1103487	80	100	9e-34	145
LG04	Marker20799	SuperScaf_69	1	81	1152223	1152143	80.0037	98.77	1e-32	141
LG04	Marker30667	SuperScaf_69	1	83	1016720	1016802	83	100	2e-35	150
LG04	Marker14925	SuperScaf_69	1	80	487849	487770	80	100	9e-34	145
LG04	Marker58155	SuperScaf_69	1	81	1394130	1394050	81	100	3e-34	147
LG04	Marker30730	SuperScaf_69	1	80	1711575	1711496	79	98.75	4e-32	140
LG04	Marker43535	SuperScaf_69	1	80	506793	506872	80	100	9e-34	145
LG04	Marker38928	SuperScaf_69	1	80	828653	828574	80	100	9e-34	145
LG04	Marker26034	SuperScaf_69	1	80	170080	170159	80	100	9e-34	145
LG04	Marker102701	SuperScaf_69	1	80	1361735	1361814	80	100	9e-34	145
LG04	Marker50304	SuperScaf_69	1	80	571100	571179	80	100	9e-34	145
LG04	Marker112686	SuperScaf_69	1	81	1534322	1534242	81	100	3e-34	147
LG04	Marker65458	SuperScaf_69	1	81	1376387	1376467	80.0037	98.77	1e-32	141
LG04	Marker76198	SuperScaf_69	1	80	575646	575567	80	100	9e-34	145
LG04	Marker78855	SuperScaf_69	1	83	246466	246384	82.004	98.8	9e-34	145
LG04	Marker127576	SuperScaf_69	1	81	227648	227728	81	100	3e-34	147
LG04	Marker137655	SuperScaf_69	1	81	493363	493443	81	100	3e-34	147
LG04	Marker9073	scaffold_103	1	80	570835	570756	80	100	9e-34	145
LG04	Marker21171	scaffold_103	1	80	898383	898462	80	100	9e-34	145
LG04	Marker11515	scaffold_103	1	80	927782	927861	79	98.75	4e-32	140
LG04	Marker17524	scaffold_103	1	82	827497	827416	82	100	7e-35	149
LG04	Marker27330	scaffold_103	1	80	927690	927611	80	100	9e-34	145
LG04	Marker31541	scaffold_103	1	80	922672	922751	79	98.75	4e-32	140
LG04	Marker11032	scaffold_103	1	82	751434	751515	80.9996	98.78	3e-33	143
LG04	Marker35099	scaffold_103	1	81	209827	209747	81	100	3e-34	147
LG04	Marker34074	scaffold_103	1	80	561202	561281	80	100	9e-34	145
LG04	Marker24309	scaffold_103	1	80	522408	522487	80	100	9e-34	145
LG04	Marker37878	scaffold_103	1	80	612542	612621	79	98.75	4e-32	140
LG04	Marker43591	scaffold_103	1	81	827504	827584	81	100	3e-34	147
LG04	Marker24433	scaffold_103	1	85	801149	801233	83.997	98.82	7e-35	149
LG04	Marker64691	scaffold_103	1	80	597402	597323	80	100	9e-34	145
LG04	Marker145414	scaffold_103	1	83	611823	611905	82.004	98.8	9e-34	145
LG04	Marker68680	scaffold_103	1	81	1032056	1031976	81	100	3e-34	147
LG04	Marker77887	scaffold_103	1	80	226937	227016	80	100	9e-34	145
LG04	Marker85989	scaffold_103	1	81	442267	442347	81	100	3e-34	147
LG04	Marker85244	scaffold_103	1	80	757013	756934	79	98.75	4e-32	140
LG04	Marker2956	scaffold_162	1	80	737464	737385	80	100	9e-34	145
LG04	Marker2778	SuperScaf_13	1	80	271447	271526	79	98.75	4e-32	140
LG04	Marker3531	scaffold_551	1	80	15736	15815	79	98.75	4e-32	140
LG04	Marker6835	scaffold_84	1	80	962510	962589	80	100	9e-34	145
LG04	Marker9041	SuperScaf_71	1	80	1348163	1348084	80	100	9e-34	145
LG04	Marker2804	SuperScaf_2	1	81	1130973	1130893	80.0037	98.77	1e-32	141
LG04	Marker3217	scaffold_630	1	80	6759	6680	80	100	9e-34	145
LG04	Marker3364	scaffold_884	1	80	10434	10355	80	100	9e-34	145
LG04	Marker5728	SuperScaf_71	1	80	1097293	1097372	80	100	9e-34	145
LG04	Marker8829	scaffold_84	1	81	1041052	1041132	81	100	3e-34	147
LG04	Marker5288	scaffold_250	1	81	48964	49044	81	100	3e-34	147
LG04	Marker19929	scaffold_229	1	80	520940	521019	79	98.75	4e-32	140
LG04	Marker9156	SuperScaf_13	1	80	434812	434733	80	100	9e-34	145
LG04	Marker11302	scaffold_319	1	80	212530	212451	80	100	9e-34	145
LG04	Marker8380	scaffold_452	1	81	231287	231367	81	100	3e-34	147
LG04	Marker14952	scaffold_635	1	80	42120	42041	80	100	9e-34	145
LG04	Marker9094	scaffold_452	1	81	290033	290113	81	100	3e-34	147
LG04	Marker9417	scaffold_672	1	81	116334	116254	81	100	3e-34	147
LG04	Marker10611	scaffold_2603	1	80	495	574	80	100	9e-34	145
LG04	Marker15372	scaffold_1614	1	80	664	585	79	98.75	4e-32	140
LG04	Marker19103	scaffold_254	1	80	528235	528156	80	100	9e-34	145
LG04	Marker28873	scaffold_254	1	80	357814	357735	80	100	9e-34	145
LG04	Marker31617	scaffold_291	1	80	173988	173909	80	100	9e-34	145
LG04	Marker27163	scaffold_148	1	81	682062	682142	81	100	3e-34	147
LG04	Marker18463	scaffold_980	1	80	53128	53049	80	100	9e-34	145
LG04	Marker41272	scaffold_254	1	80	388085	388164	80	100	9e-34	145
LG04	Marker11855	scaffold_162	1	80	624324	624403	80	100	9e-34	145
LG04	Marker52613	scaffold_679	1	80	10860	10781	80	100	9e-34	145
LG04	Marker34728	scaffold_238	1	82	395541	395460	82	100	7e-35	149
LG04	Marker22361	scaffold_319	1	80	103765	103686	80	100	9e-34	145
LG04	Marker22956	scaffold_162	1	80	669410	669489	80	100	9e-34	145
LG04	Marker55748	scaffold_238	1	81	187408	187328	81	100	3e-34	147
LG04	Marker10849	scaffold_162	1	80	246433	246354	80	100	9e-34	145
LG04	Marker16686	SuperScaf_71	1	80	492496	492575	80	100	9e-34	145
LG04	Marker20995	scaffold_3429	1	80	670	749	80	100	9e-34	145
LG04	Marker34135	scaffold_229	1	80	409184	409105	80	100	9e-34	145
LG04	Marker22512	scaffold_691	1	80	128119	128040	80	100	9e-34	145
LG04	Marker14304	scaffold_452	1	80	14003	14082	80	100	9e-34	145
LG04	Marker19616	scaffold_820	1	81	74131	74051	81	100	3e-34	147
LG04	Marker31485	scaffold_255	1	81	216210	216130	81	100	3e-34	147
LG04	Marker57875	scaffold_319	1	80	65710	65789	79	98.75	4e-32	140
LG04	Marker46155	scaffold_812	1	80	15910	15831	80	100	9e-34	145
LG04	Marker32120	scaffold_148	1	80	490796	490717	79	98.75	4e-32	140
LG04	Marker34304	scaffold_335	1	82	441413	441332	80.9996	98.78	3e-33	143
LG04	Marker39313	SuperScaf_13	1	80	242338	242259	80	100	9e-34	145
LG04	Marker25180	SuperScaf_2	1	80	1186629	1186708	80	100	9e-34	145
LG04	Marker20294	scaffold_191	1	80	89472	89393	80	100	9e-34	145
LG04	Marker33037	scaffold_335	1	80	141857	141936	80	100	9e-34	145
LG04	Marker25452	scaffold_148	1	82	687028	686947	80.9996	98.78	3e-33	143
LG04	Marker28984	scaffold_812	1	80	62336	62415	80	100	9e-34	145
LG04	Marker47079	scaffold_293	1	82	429104	429185	82	100	7e-35	149
LG04	Marker31351	scaffold_812	1	80	41506	41427	80	100	9e-34	145
LG04	Marker36147	scaffold_679	1	81	111800	111880	81	100	3e-34	147
LG04	Marker47334	scaffold_1997	1	80	2218	2139	80	100	9e-34	145
LG04	Marker23505	scaffold_291	1	83	285171	285089	82.004	98.8	9e-34	145
LG04	Marker47031	scaffold_691	1	80	63083	63004	80	100	9e-34	145
LG04	Marker44282	scaffold_229	1	83	235786	235704	83	100	2e-35	150
LG04	Marker51992	scaffold_250	1	80	40079	40158	80	100	9e-34	145
LG04	Marker80213	scaffold_229	1	80	450785	450706	80	100	9e-34	145
LG04	Marker40920	scaffold_255	1	80	239252	239331	80	100	9e-34	145
LG04	Marker43747	scaffold_273	1	83	306799	306717	82.004	98.8	9e-34	145
LG04	Marker79635	scaffold_250	1	81	258955	258875	81	100	3e-34	147
LG04	Marker56684	scaffold_812	1	80	63638	63559	80	100	9e-34	145
LG04	Marker52017	scaffold_250	1	82	560221	560140	82	100	7e-35	149
LG04	Marker119701	scaffold_672	1	81	111457	111377	81	100	3e-34	147
LG04	Marker39065	scaffold_229	1	80	424297	424218	80	100	9e-34	145
LG04	Marker56076	scaffold_229	1	81	56624	56544	81	100	3e-34	147
LG04	Marker34819	scaffold_255	1	81	14481	14561	81	100	3e-34	147
LG04	Marker77608	scaffold_273	1	80	80003	79924	80	100	9e-34	145
LG04	Marker111960	scaffold_273	1	80	269335	269414	80	100	9e-34	145
LG04	Marker89349	scaffold_255	1	80	427123	427044	80	100	9e-34	145
LG04	Marker90798	scaffold_319	1	82	139640	139721	80.9996	98.78	3e-33	143
LG04	Marker97979	scaffold_255	1	80	99838	99917	79	98.75	4e-32	140
LG04	Marker47883	scaffold_424	1	85	169558	169474	85	100	2e-36	154
LG04	Marker52251	scaffold_551	1	80	113850	113929	80	100	9e-34	145
LG04	Marker34013	scaffold_229	1	80	339766	339845	80	100	9e-34	145
LG04	Marker34457	scaffold_183	1	81	356876	356956	81	100	3e-34	147
LG04	Marker44116	scaffold_254	1	80	202066	202145	80	100	9e-34	145
LG04	Marker33987	scaffold_84	1	80	766256	766177	80	100	9e-34	145
LG04	Marker38185	scaffold_884	1	80	18977	18898	80	100	9e-34	145
LG04	Marker26961	scaffold_191	1	82	514326	514407	80.9996	98.78	3e-33	143
LG04	Marker77992	scaffold_273	1	83	52162	52244	83	100	2e-35	150
LG04	Marker51297	scaffold_183	1	81	5790	5870	81	100	3e-34	147
LG04	Marker42968	scaffold_672	1	81	148920	149000	80.0037	98.77	1e-32	141
LG04	Marker89751	scaffold_254	1	80	421810	421889	79	98.75	4e-32	140
LG04	Marker92048	scaffold_273	1	80	311817	311738	80	100	9e-34	145
LG04	Marker20578	SuperScaf_2	1	80	1017618	1017697	80	100	9e-34	145
LG04	Marker21111	scaffold_238	1	80	359566	359487	80	100	9e-34	145
LG04	Marker31266	scaffold_820	1	80	74138	74217	80	100	9e-34	145
LG04	Marker52145	SuperScaf_2	1	81	1054347	1054427	81	100	3e-34	147
LG04	Marker46432	SuperScaf_2	1	80	1191652	1191731	79	98.75	4e-32	140
LG04	Marker46924	scaffold_695	1	80	116287	116366	80	100	9e-34	145
LG04	Marker79563	scaffold_229	1	80	449896	449975	80	100	9e-34	145
LG04	Marker75335	scaffold_335	1	80	142639	142560	79	98.75	4e-32	140
LG04	Marker54836	scaffold_162	1	81	400125	400045	81	100	3e-34	147
LG04	Marker47611	scaffold_238	1	80	326424	326503	80	100	9e-34	145
LG04	Marker49112	SuperScaf_71	1	80	1115430	1115351	80	100	9e-34	145
LG04	Marker40992	scaffold_1208	1	80	355	434	79	98.75	4e-32	140
LG04	Marker45808	scaffold_229	1	81	457194	457114	81	100	3e-34	147
LG04	Marker79190	scaffold_2954	1	81	1278	1198	80.0037	98.77	1e-32	141
LG04	Marker66005	SuperScaf_71	1	80	184107	184028	80	100	9e-34	145
LG04	Marker87631	scaffold_319	1	80	346090	346169	80	100	9e-34	145
LG04	Marker66440	scaffold_255	1	80	19204	19125	79	98.75	4e-32	140
LG04	Marker45154	scaffold_672	1	80	46250	46171	79	98.75	4e-32	140
LG04	Marker28245	scaffold_273	1	82	85265	85346	80.9996	98.78	3e-33	143
LG04	Marker67967	scaffold_250	1	82	38266	38346	80.9996	98.78	4e-32	140
LG04	Marker51310	scaffold_250	1	80	66255	66176	80	100	9e-34	145
LG04	Marker26819	scaffold_162	1	80	148836	148758	79	98.75	5e-31	136
LG04	Marker46460	scaffold_229	1	80	346689	346768	80	100	9e-34	145
LG04	Marker58525	scaffold_330	1	80	165886	165807	80	100	9e-34	145
LG04	Marker43351	SuperScaf_2	1	80	1175622	1175543	80	100	9e-34	145
LG04	Marker69255	scaffold_148	1	80	539398	539319	79	98.75	4e-32	140
LG04	Marker85585	scaffold_273	1	80	334580	334659	80	100	9e-34	145
LG04	Marker54662	scaffold_335	1	80	194801	194880	80	100	9e-34	145
LG04	Marker46116	scaffold_286	1	80	457449	457370	80	100	9e-34	145
LG04	Marker89123	scaffold_250	1	80	518515	518594	79	98.75	4e-32	140
LG04	Marker97892	SuperScaf_71	1	80	509962	510041	80	100	9e-34	145
LG04	Marker150120	scaffold_1549	1	80	6232	6153	80	100	9e-34	145
LG04	Marker77495	scaffold_460	1	83	262842	262760	82.004	98.8	9e-34	145
LG04	Marker44457	SuperScaf_66	1	80	20025	20104	80	100	9e-34	145
LG04	Marker62721	scaffold_162	1	80	753093	753014	80	100	9e-34	145
LG04	Marker82358	scaffold_335	1	80	131154	131075	80	100	9e-34	145
LG04	Marker56326	scaffold_229	1	80	525511	525432	80	100	9e-34	145
LG04	Marker46926	scaffold_660	1	80	13124	13045	79	98.75	4e-32	140
LG04	Marker70460	scaffold_1239	1	80	11124	11203	79	98.75	1e-32	141
LG04	Marker88528	SuperScaf_2	1	80	1017288	1017209	80	100	9e-34	145
LG04	Marker49240	scaffold_183	1	80	718065	718144	80	100	9e-34	145
LG04	Marker64676	scaffold_506	1	81	48077	47997	80.0037	98.77	1e-32	141
LG04	Marker67525	scaffold_191	1	80	373864	373785	80	100	9e-34	145
LG04	Marker64036	scaffold_567	1	80	27614	27535	79	98.75	4e-32	140
LG04	Marker52092	scaffold_229	1	80	557396	557475	80	100	9e-34	145
LG04	Marker58874	scaffold_332	1	80	175064	174985	80	100	9e-34	145
LG04	Marker88446	scaffold_250	1	80	69533	69612	80	100	9e-34	145
LG04	Marker57715	scaffold_229	1	80	525881	525802	80	100	9e-34	145
LG04	Marker113512	SuperScaf_66	1	80	44367	44288	80	100	9e-34	145
LG04	Marker53158	scaffold_148	1	80	538618	538697	80	100	9e-34	145
LG04	Marker90633	scaffold_291	1	80	362303	362382	80	100	9e-34	145
LG04	Marker57219	scaffold_695	1	80	63562	63641	80	100	9e-34	145
LG04	Marker55037	SuperScaf_71	1	80	74433	74354	80	100	9e-34	145
LG04	Marker103374	scaffold_255	1	83	71950	71868	82.004	98.8	9e-34	145
LG04	Marker129173	scaffold_162	1	80	170569	170490	80	100	9e-34	145
LG04	Marker93826	scaffold_286	1	80	95599	95520	80	100	9e-34	145
LG04	Marker92334	scaffold_1111	1	81	33101	33181	81	100	3e-34	147
LG04	Marker66900	scaffold_238	1	80	338387	338466	80	100	9e-34	145
LG04	Marker62145	scaffold_812	1	80	2701	2622	79	98.75	4e-32	140
LG04	Marker84052	scaffold_255	1	80	57173	57094	79	98.75	4e-32	140
LG04	Marker66546	scaffold_635	1	81	98315	98235	81	100	3e-34	147
LG04	Marker71075	scaffold_293	1	80	176133	176054	80	100	9e-34	145
LG04	Marker50776	scaffold_840	1	81	50385	50305	81	100	3e-34	147
LG04	Marker152271	scaffold_319	1	80	420919	420998	80	100	9e-34	145
LG04	Marker94946	scaffold_255	1	80	81381	81302	80	100	9e-34	145
LG04	Marker68490	scaffold_291	1	80	224866	224945	80	100	9e-34	145
LG04	Marker60729	scaffold_293	1	80	33717	33638	80	100	9e-34	145
LG04	Marker63219	scaffold_162	1	81	371331	371411	81	100	3e-34	147
LG05	Marker2319	2	1	80	9586196	9586117	80	100	9e-34	145
LG05	Marker3923	2	1	80	11179531	11179610	80	100	9e-34	145
LG05	Marker16972	2	1	82	10263261	10263180	82	100	7e-35	149
LG05	Marker7905	2	1	80	9236604	9236683	80	100	9e-34	145
LG05	Marker4412	2	1	83	9029246	9029328	82.004	98.8	9e-34	145
LG05	Marker7342	2	1	80	9102198	9102119	79	98.75	4e-32	140
LG05	Marker26300	2	1	80	9146292	9146213	79	98.75	4e-32	140
LG05	Marker21316	2	1	81	10142058	10141978	81	100	3e-34	147
LG05	Marker25397	2	1	80	10250961	10250882	80	100	9e-34	145
LG05	Marker23555	2	1	80	9164576	9164497	79	98.75	4e-32	140
LG05	Marker24144	2	1	84	10606077	10606160	83.0004	98.81	3e-34	147
LG05	Marker44513	2	1	80	12062288	12062209	80	100	9e-34	145
LG05	Marker47808	2	1	84	10400917	10401000	83.0004	98.81	3e-34	147
LG05	Marker21480	2	1	83	9249924	9250006	82.004	98.8	9e-34	145
LG05	Marker47902	2	1	81	9509986	9509906	80.0037	98.77	1e-32	141
LG05	Marker88554	2	1	81	12243797	12243717	81	100	3e-34	147
LG05	Marker57996	2	1	80	11661991	11662070	80	100	9e-34	145
LG05	Marker36866	2	1	80	10843418	10843497	80	100	9e-34	145
LG05	Marker131498	2	1	80	11044931	11044852	79	98.75	4e-32	140
LG05	Marker59113	2	1	81	11285002	11284922	81	100	3e-34	147
LG05	Marker852	4	1	80	9787555	9787634	80	100	9e-34	145
LG05	Marker2226	4	1	80	18224322	18224401	80	100	9e-34	145
LG05	Marker2712	4	1	80	11742307	11742386	80	100	9e-34	145
LG05	Marker4847	4	1	80	15997221	15997300	80	100	9e-34	145
LG05	Marker3439	4	1	80	15882555	15882634	80	100	9e-34	145
LG05	Marker3796	4	1	80	16326300	16326379	80	100	9e-34	145
LG05	Marker4150	4	1	80	11322449	11322528	80	100	9e-34	145
LG05	Marker4258	4	1	80	14942495	14942416	80	100	9e-34	145
LG05	Marker19613	4	1	81	18530492	18530412	81	100	3e-34	147
LG05	Marker3765	4	1	82	16727920	16727839	80.9996	98.78	3e-33	143
LG05	Marker6559	4	1	81	11855010	11855090	81	100	3e-34	147
LG05	Marker6274	4	1	83	14168736	14168818	83	100	2e-35	150
LG05	Marker4524	4	1	80	9708459	9708380	80	100	9e-34	145
LG05	Marker5143	4	1	80	16012756	16012677	80	100	9e-34	145
LG05	Marker8011	4	1	80	9674070	9673991	80	100	9e-34	145
LG05	Marker15990	4	1	80	11785710	11785631	80	100	9e-34	145
LG05	Marker6537	4	1	82	10863463	10863382	82	100	7e-35	149
LG05	Marker22292	4	1	81	18632123	18632203	81	100	3e-34	147
LG05	Marker8448	4	1	80	9787441	9787362	80	100	9e-34	145
LG05	Marker10647	4	1	80	15332681	15332602	80	100	9e-34	145
LG05	Marker14093	4	1	81	17752945	17752865	81	100	3e-34	147
LG05	Marker15767	4	1	81	9765317	9765237	81	100	3e-34	147
LG05	Marker13922	4	1	80	15999113	15999192	80	100	9e-34	145
LG05	Marker10530	4	1	80	14226703	14226782	80	100	9e-34	145
LG05	Marker26717	4	1	80	12688618	12688539	79	98.75	4e-32	140
LG05	Marker9216	4	1	80	11952895	11952817	79	98.75	5e-31	136
LG05	Marker6087	4	1	81	11852655	11852735	81	100	3e-34	147
LG05	Marker21754	4	1	82	18441144	18441225	82	100	7e-35	149
LG05	Marker17640	4	1	80	14249169	14249248	80	100	9e-34	145
LG05	Marker8215	4	1	80	11370679	11370600	80	100	9e-34	145
LG05	Marker21467	4	1	80	17669639	17669718	80	100	9e-34	145
LG05	Marker19605	4	1	80	9629806	9629727	80	100	9e-34	145
LG05	Marker13687	4	1	80	14256934	14256855	80	100	9e-34	145
LG05	Marker15037	4	1	81	18149892	18149972	81	100	3e-34	147
LG05	Marker10886	4	1	81	13400873	13400793	81	100	3e-34	147
LG05	Marker20782	4	1	81	19338956	19339036	80.0037	98.77	1e-32	141
LG05	Marker27015	4	1	80	14181842	14181921	80	100	9e-34	145
LG05	Marker13920	4	1	80	11895264	11895185	80	100	9e-34	145
LG05	Marker21761	4	1	81	11056948	11057028	81	100	3e-34	147
LG05	Marker49541	4	1	80	15377822	15377901	80	100	9e-34	145
LG05	Marker28177	4	1	80	18365643	18365564	80	100	9e-34	145
LG05	Marker15910	4	1	80	14978789	14978868	80	100	9e-34	145
LG05	Marker19677	4	1	83	10582564	10582482	82.004	98.8	9e-34	145
LG05	Marker18110	4	1	80	12038082	12038003	80	100	9e-34	145
LG05	Marker39893	4	1	82	16527313	16527394	82	100	7e-35	149
LG05	Marker24893	4	1	80	16750315	16750394	80	100	9e-34	145
LG05	Marker12551	4	1	80	9887976	9888055	80	100	9e-34	145
LG05	Marker27108	4	1	80	17464385	17464464	79	98.75	4e-32	140
LG05	Marker37145	4	1	80	15937516	15937437	79	98.75	4e-32	140
LG05	Marker35282	4	1	84	11193892	11193809	83.0004	98.81	3e-34	147
LG05	Marker32128	4	1	80	15857985	15858064	80	100	9e-34	145
LG05	Marker28013	4	1	81	9778040	9777960	81	100	3e-34	147
LG05	Marker15860	4	1	80	18141069	18140990	79	98.75	4e-32	140
LG05	Marker28128	4	1	80	15319473	15319552	80	100	9e-34	145
LG05	Marker20039	4	1	81	17044224	17044144	81	100	3e-34	147
LG05	Marker32722	4	1	82	16189993	16190074	80.9996	98.78	3e-33	143
LG05	Marker9561	4	1	80	14571449	14571370	80	100	9e-34	145
LG05	Marker50628	4	1	81	11860838	11860918	81	100	3e-34	147
LG05	Marker47051	4	1	83	10687837	10687919	82.004	98.8	9e-34	145
LG05	Marker16801	4	1	84	11785088	11785171	83.0004	98.81	3e-34	147
LG05	Marker18179	4	1	80	14895482	14895403	79	98.75	4e-32	140
LG05	Marker29386	4	1	80	10414353	10414274	80	100	9e-34	145
LG05	Marker28957	4	1	81	9674077	9674157	81	100	3e-34	147
LG05	Marker35121	4	1	81	17641531	17641611	80.0037	98.77	1e-32	141
LG05	Marker44451	4	1	80	14905586	14905665	80	100	9e-34	145
LG05	Marker26724	4	1	81	11335236	11335156	81	100	3e-34	147
LG05	Marker15400	4	1	80	16193340	16193419	79	98.75	4e-32	140
LG05	Marker19778	4	1	80	15441580	15441501	79	98.75	4e-32	140
LG05	Marker51529	4	1	80	17633213	17633134	80	100	9e-34	145
LG05	Marker49891	4	1	81	10122860	10122940	80.0037	98.77	1e-32	141
LG05	Marker27811	4	1	80	9488314	9488235	80	100	9e-34	145
LG05	Marker57335	4	1	80	9657401	9657322	79	98.75	4e-32	140
LG05	Marker13364	4	1	80	18331700	18331621	80	100	9e-34	145
LG05	Marker52248	4	1	80	14964931	14965010	80	100	9e-34	145
LG05	Marker34102	4	1	83	20616902	20616820	82.004	98.8	9e-34	145
LG05	Marker15370	4	1	80	15049013	15049092	79	98.75	4e-32	140
LG05	Marker64374	4	1	80	14175150	14175229	80	100	9e-34	145
LG05	Marker33085	4	1	80	14769836	14769757	79	98.75	4e-32	140
LG05	Marker34164	4	1	81	15220521	15220601	81	100	3e-34	147
LG05	Marker51092	4	1	81	16708992	16709072	80.0037	98.77	1e-32	141
LG05	Marker25030	4	1	80	17481709	17481630	80	100	9e-34	145
LG05	Marker63597	4	1	83	18228692	18228610	83	100	2e-35	150
LG05	Marker48278	4	1	80	16521060	16521139	80	100	9e-34	145
LG05	Marker61421	4	1	80	16607702	16607781	80	100	9e-34	145
LG05	Marker31499	4	1	80	9297275	9297354	80	100	9e-34	145
LG05	Marker27724	4	1	80	19217126	19217205	79	98.75	4e-32	140
LG05	Marker42332	4	1	81	18280962	18280882	81	100	3e-34	147
LG05	Marker49757	4	1	80	14971684	14971763	80	100	9e-34	145
LG05	Marker40180	4	1	84	15428618	15428535	84	100	6e-36	152
LG05	Marker26455	4	1	80	15055907	15055986	80	100	9e-34	145
LG05	Marker16304	4	1	80	14898648	14898727	80	100	9e-34	145
LG05	Marker52110	4	1	80	11337506	11337427	80	100	9e-34	145
LG05	Marker26939	4	1	80	9594479	9594558	80	100	9e-34	145
LG05	Marker48949	4	1	81	16000214	16000294	81	100	3e-34	147
LG05	Marker68816	4	1	80	20534160	20534239	80	100	9e-34	145
LG05	Marker34953	4	1	80	13728870	13728791	80	100	9e-34	145
LG05	Marker30408	4	1	80	9592065	9591986	80	100	9e-34	145
LG05	Marker46463	4	1	81	9780636	9780716	81	100	3e-34	147
LG05	Marker28346	4	1	80	19998585	19998664	80	100	9e-34	145
LG05	Marker46589	4	1	80	18417966	18418045	80	100	9e-34	145
LG05	Marker33791	4	1	80	17265898	17265977	80	100	9e-34	145
LG05	Marker63394	4	1	80	16327235	16327314	80	100	9e-34	145
LG05	Marker28171	4	1	80	17242493	17242572	80	100	9e-34	145
LG05	Marker52332	4	1	80	15939958	15940037	80	100	9e-34	145
LG05	Marker56297	4	1	80	17698298	17698219	79	98.75	4e-32	140
LG05	Marker32807	4	1	81	14181393	14181313	80.0037	98.77	1e-32	141
LG05	Marker161664	4	1	81	15148662	15148582	80.0037	98.77	1e-32	141
LG05	Marker22386	4	1	81	20520520	20520600	81	100	3e-34	147
LG05	Marker19857	4	1	83	9238299	9238381	82.004	98.8	9e-34	145
LG05	Marker105101	4	1	81	17537120	17537200	80.0037	98.77	1e-32	141
LG05	Marker41181	4	1	80	19439455	19439376	79	98.75	4e-32	140
LG05	Marker41276	4	1	81	11381977	11382057	81	100	3e-34	147
LG05	Marker44404	4	1	80	19919062	19919141	80	100	9e-34	145
LG05	Marker31252	4	1	84	11854711	11854794	83.0004	98.81	3e-34	147
LG05	Marker24156	4	1	81	16754264	16754345	80.9996	98.78	4e-32	140
LG05	Marker33076	4	1	80	9499695	9499616	80	100	9e-34	145
LG05	Marker57496	4	1	80	16651667	16651588	80	100	9e-34	145
LG05	Marker30698	4	1	80	17571500	17571421	80	100	9e-34	145
LG05	Marker70117	4	1	80	19376687	19376608	80	100	9e-34	145
LG05	Marker39527	4	1	80	17700334	17700255	80	100	9e-34	145
LG05	Marker21526	4	1	81	9621093	9621173	81	100	3e-34	147
LG05	Marker39994	4	1	80	19688874	19688795	79	98.75	1e-32	141
LG05	Marker96150	4	1	83	18546824	18546906	82.004	98.8	9e-34	145
LG05	Marker32525	4	1	80	14907320	14907399	79	98.75	4e-32	140
LG05	Marker52945	4	1	81	17920683	17920603	81	100	3e-34	147
LG05	Marker72351	4	1	80	9769753	9769674	80	100	9e-34	145
LG05	Marker41763	4	1	80	17725556	17725477	80	100	9e-34	145
LG05	Marker38910	4	1	81	9264961	9264881	81	100	3e-34	147
LG05	Marker28492	4	1	80	13229618	13229539	80	100	9e-34	145
LG05	Marker17523	4	1	80	9257835	9257757	79	98.75	5e-31	136
LG05	Marker68786	4	1	82	15341914	15341995	80.9996	98.78	3e-33	143
LG05	Marker28310	4	1	80	18522839	18522917	79	98.75	5e-31	136
LG05	Marker76510	4	1	80	10253159	10253238	79	98.75	4e-32	140
LG05	Marker61548	4	1	81	16295624	16295544	81	100	3e-34	147
LG05	Marker63831	4	1	80	15997214	15997135	80	100	9e-34	145
LG05	Marker88111	4	1	80	15210483	15210404	80	100	9e-34	145
LG05	Marker71633	4	1	80	17368204	17368283	79	98.75	4e-32	140
LG05	Marker54371	4	1	84	9648816	9648899	84	100	6e-36	152
LG05	Marker44390	4	1	80	11509728	11509807	80	100	9e-34	145
LG05	Marker28609	4	1	80	18294978	18294899	80	100	9e-34	145
LG05	Marker164545	4	1	81	16067963	16068043	80.0037	98.77	1e-32	141
LG05	Marker59922	4	1	81	15375451	15375371	81	100	3e-34	147
LG05	Marker42384	4	1	80	19688527	19688448	80	100	9e-34	145
LG05	Marker63972	4	1	83	16065166	16065248	82.004	98.8	9e-34	145
LG05	Marker33894	4	1	80	18715761	18715682	80	100	9e-34	145
LG05	Marker75023	4	1	81	12638876	12638796	80.0037	98.77	1e-32	141
LG05	Marker81809	4	1	80	10882625	10882546	80	100	9e-34	145
LG05	Marker64367	4	1	80	14108144	14108223	79	98.75	4e-32	140
LG05	Marker45169	4	1	80	14972057	14972136	80	100	9e-34	145
LG05	Marker67767	4	1	80	15325514	15325435	79	98.75	4e-32	140
LG05	Marker36220	4	1	81	11385045	11385125	81	100	3e-34	147
LG05	Marker55968	4	1	81	12828227	12828147	80.0037	98.77	1e-32	141
LG05	Marker88314	4	1	80	14979168	14979247	80	100	9e-34	145
LG05	Marker42998	4	1	80	16670786	16670707	80	100	9e-34	145
LG05	Marker36555	4	1	81	18953760	18953840	81	100	3e-34	147
LG05	Marker46747	4	1	80	15113766	15113845	79	98.75	4e-32	140
LG05	Marker66258	4	1	80	10243702	10243623	79	98.75	4e-32	140
LG05	Marker58865	4	1	80	18371086	18371165	80	100	9e-34	145
LG05	Marker66583	4	1	80	9027480	9027559	80	100	9e-34	145
LG05	Marker66360	4	1	80	16299294	16299373	80	100	9e-34	145
LG05	Marker92793	4	1	80	9499702	9499781	80	100	9e-34	145
LG05	Marker88517	4	1	80	14972351	14972430	80	100	9e-34	145
LG05	Marker92404	4	1	80	17966438	17966517	79	98.75	4e-32	140
LG05	Marker49341	4	1	82	10651116	10651035	82	100	7e-35	149
LG05	Marker53871	4	1	80	16698810	16698889	80	100	9e-34	145
LG05	Marker57042	4	1	80	15386826	15386747	80	100	9e-34	145
LG05	Marker50972	4	1	80	18708076	18707997	79	98.75	4e-32	140
LG05	Marker57379	4	1	81	19903112	19903192	81	100	3e-34	147
LG05	Marker40115	4	1	80	16163466	16163545	80	100	9e-34	145
LG05	Marker74987	4	1	80	16626172	16626093	80	100	9e-34	145
LG05	Marker40414	4	1	80	15343028	15343107	80	100	9e-34	145
LG05	Marker82312	4	1	80	16756992	16757071	80	100	9e-34	145
LG05	Marker95547	4	1	80	18572516	18572595	80	100	9e-34	145
LG05	Marker135299	4	1	80	11856547	11856626	79	98.75	4e-32	140
LG05	Marker77206	4	1	81	16294513	16294593	81	100	3e-34	147
LG05	Marker59289	4	1	83	15419931	15419849	82.004	98.8	9e-34	145
LG05	Marker70079	4	1	80	14962106	14962027	79	98.75	4e-32	140
LG05	Marker51828	4	1	80	17547105	17547026	80	100	9e-34	145
LG05	Marker1971	8	1	80	7650067	7650146	79	98.75	4e-32	140
LG05	Marker26807	8	1	84	7580852	7580935	83.0004	98.81	3e-34	147
LG05	Marker24872	6	1	81	11740992	11741072	80.0037	98.77	1e-32	141
LG05	Marker22743	8	1	82	7558337	7558418	82	100	7e-35	149
LG05	Marker39118	8	1	83	7658380	7658462	82.004	98.8	9e-34	145
LG05	Marker102977	8	1	81	7677808	7677888	81	100	3e-34	147
LG05	Marker52198	7	1	80	15369	15290	80	100	9e-34	145
LG05	Marker15248	scaffold_308	1	80	374208	374287	80	100	9e-34	145
LG05	Marker10536	scaffold_308	1	81	90816	90736	81	100	3e-34	147
LG05	Marker28338	scaffold_308	1	81	250266	250346	81	100	3e-34	147
LG05	Marker24564	scaffold_308	1	80	132044	131965	80	100	9e-34	145
LG05	Marker13784	scaffold_308	1	80	275326	275247	79	98.75	4e-32	140
LG05	Marker6503	scaffold_308	1	81	360598	360678	81	100	3e-34	147
LG05	Marker67167	scaffold_308	1	81	372589	372669	81	100	3e-34	147
LG05	Marker41852	scaffold_308	1	81	292634	292554	81	100	3e-34	147
LG05	Marker47080	scaffold_308	1	80	428053	427974	80	100	9e-34	145
LG05	Marker24267	scaffold_308	1	80	105756	105835	80	100	9e-34	145
LG05	Marker25396	scaffold_308	1	80	147925	147846	80	100	9e-34	145
LG05	Marker27493	scaffold_308	1	80	83046	83125	80	100	9e-34	145
LG05	Marker25785	scaffold_308	1	80	260840	260761	80	100	9e-34	145
LG05	Marker49558	scaffold_308	1	82	80703	80784	82	100	7e-35	149
LG05	Marker51592	scaffold_308	1	80	66998	66919	79	98.75	4e-32	140
LG05	Marker68519	scaffold_308	1	80	382147	382226	80	100	9e-34	145
LG05	Marker42846	scaffold_308	1	81	46102	46022	81	100	3e-34	147
LG05	Marker72229	scaffold_308	1	81	70451	70371	81	100	3e-34	147
LG05	Marker91064	scaffold_308	1	81	249829	249909	81	100	3e-34	147
LG05	Marker53630	scaffold_308	1	81	4768	4848	81	100	3e-34	147
LG05	Marker35812	scaffold_308	1	80	430589	430510	80	100	9e-34	145
LG05	Marker133047	scaffold_308	1	81	268574	268654	81	100	3e-34	147
LG05	Marker108343	scaffold_308	1	80	406759	406680	80	100	9e-34	145
LG05	Marker61047	scaffold_308	1	80	40001	40080	80	100	9e-34	145
LG05	Marker1786	scaffold_642	1	81	119782	119862	80.0037	98.77	1e-32	141
LG05	Marker1694	SuperScaf_13	1	80	2215941	2215862	80	100	9e-34	145
LG05	Marker1513	scaffold_345	1	80	208673	208594	80	100	9e-34	145
LG05	Marker4451	scaffold_815	1	80	9877	9956	80	100	9e-34	145
LG05	Marker2515	scaffold_1105	1	81	9422	9342	80.0037	98.77	3e-33	143
LG05	Marker3972	scaffold_750	1	83	83109	83027	82.004	98.8	9e-34	145
LG05	Marker4307	SuperScaf_22	1	80	5417010	5417089	80	100	9e-34	145
LG05	Marker3926	scaffold_510	1	81	88843	88762	80.9996	98.78	4e-32	140
LG05	Marker8106	scaffold_38	1	80	727639	727718	80	100	9e-34	145
LG05	Marker5507	scaffold_543	1	81	116100	116180	80.0037	98.77	1e-32	141
LG05	Marker6664	scaffold_1315	1	80	15359	15438	80	100	9e-34	145
LG05	Marker9301	scaffold_917	1	80	27238	27317	80	100	9e-34	145
LG05	Marker11585	SuperScaf_11	1	80	439750	439671	79	98.75	4e-32	140
LG05	Marker6618	scaffold_560	1	82	46880	46799	82	100	7e-35	149
LG05	Marker5840	scaffold_560	1	81	68711	68631	81	100	3e-34	147
LG05	Marker4133	scaffold_560	1	82	125900	125819	80.9996	98.78	3e-33	143
LG05	Marker11866	scaffold_38	1	80	834728	834807	80	100	9e-34	145
LG05	Marker16583	scaffold_560	1	82	157662	157743	80.9996	98.78	3e-33	143
LG05	Marker9448	scaffold_522	1	80	25569	25490	79	98.75	4e-32	140
LG05	Marker25875	scaffold_197	1	80	268997	268918	80	100	9e-34	145
LG05	Marker12665	SuperScaf_13	1	80	736122	736043	79	98.75	4e-32	140
LG05	Marker20389	scaffold_736	1	80	49331	49410	79	98.75	4e-32	140
LG05	Marker11087	SuperScaf_22	1	83	5413572	5413654	82.004	98.8	9e-34	145
LG05	Marker26581	SuperScaf_13	1	82	1792198	1792117	82	100	7e-35	149
LG05	Marker32548	scaffold_3373	1	80	841	920	80	100	9e-34	145
LG05	Marker10977	scaffold_1159	1	80	20167	20088	80	100	9e-34	145
LG05	Marker15108	SuperScaf_22	1	80	6187548	6187627	80	100	9e-34	145
LG05	Marker29525	scaffold_276	1	80	465456	465377	80	100	9e-34	145
LG05	Marker19675	SuperScaf_22	1	80	5955721	5955642	80	100	9e-34	145
LG05	Marker14396	scaffold_155	1	80	616357	616278	79	98.75	4e-32	140
LG05	Marker29201	scaffold_625	1	82	169186	169105	82	100	7e-35	149
LG05	Marker40853	scaffold_1141	1	80	17089	17010	80	100	9e-34	145
LG05	Marker22426	scaffold_510	1	80	146619	146698	80	100	9e-34	145
LG05	Marker9433	SuperScaf_13	1	80	753953	753874	80	100	9e-34	145
LG05	Marker12922	scaffold_815	1	81	10771	10851	80.0037	98.77	1e-32	141
LG05	Marker15548	scaffold_306	1	80	136006	135927	79	98.75	4e-32	140
LG05	Marker36589	SuperScaf_13	1	81	698255	698175	81	100	3e-34	147
LG05	Marker11093	scaffold_642	1	80	60321	60242	80	100	9e-34	145
LG05	Marker15920	scaffold_38	1	81	598776	598696	81	100	3e-34	147
LG05	Marker29500	scaffold_306	1	80	28058	27979	80	100	9e-34	145
LG05	Marker12182	scaffold_306	1	81	390851	390771	81	100	3e-34	147
LG05	Marker24581	scaffold_137	1	80	139691	139612	79	98.75	4e-32	140
LG05	Marker37407	scaffold_51	1	80	297293	297214	80	100	9e-34	145
LG05	Marker49905	scaffold_38	1	81	1173233	1173153	81	100	3e-34	147
LG05	Marker13262	scaffold_477	1	80	82847	82768	79	98.75	4e-32	140
LG05	Marker15866	scaffold_548	1	81	186973	187053	80.0037	98.77	1e-32	141
LG05	Marker21513	SuperScaf_13	1	84	822601	822684	83.0004	98.81	3e-34	147
LG05	Marker16757	SuperScaf_22	1	81	5402947	5402867	81	100	3e-34	147
LG05	Marker46075	scaffold_535	1	80	40676	40755	80	100	9e-34	145
LG05	Marker15885	scaffold_1842	1	80	3407	3328	79	98.75	4e-32	140
LG05	Marker11178	SuperScaf_13	1	82	962455	962536	82	100	7e-35	149
LG05	Marker42073	scaffold_38	1	81	541095	541175	80.0037	98.77	1e-32	141
LG05	Marker53283	scaffold_510	1	80	27571	27491	80.0037	98.77	1e-31	138
LG05	Marker28592	scaffold_560	1	80	127442	127363	80	100	9e-34	145
LG05	Marker9755	scaffold_306	1	80	326383	326305	79	98.75	5e-31	136
LG05	Marker19082	scaffold_560	1	81	24245	24325	80.0037	98.77	1e-32	141
LG05	Marker13182	scaffold_76	1	80	906565	906644	80	100	9e-34	145
LG05	Marker58687	scaffold_569	1	80	9265	9344	79	98.75	4e-32	140
LG05	Marker52763	scaffold_345	1	80	241477	241398	80	100	9e-34	145
LG05	Marker22294	SuperScaf_22	1	80	5986743	5986822	80	100	9e-34	145
LG05	Marker8273	scaffold_1210	1	80	16059	16138	79	98.75	4e-32	140
LG05	Marker16214	scaffold_51	1	80	245365	245444	80	100	9e-34	145
LG05	Marker14964	scaffold_477	1	80	84395	84316	79	98.75	4e-32	140
LG05	Marker33608	SuperScaf_13	1	80	772909	772988	80	100	9e-34	145
LG05	Marker22106	scaffold_410	1	80	186498	186419	80	100	9e-34	145
LG05	Marker12037	scaffold_736	1	81	124	204	80.0037	98.77	1e-32	141
LG05	Marker16994	scaffold_155	1	82	285423	285342	82	100	7e-35	149
LG05	Marker23909	scaffold_614	1	81	24352	24432	81	100	3e-34	147
LG05	Marker33306	scaffold_736	1	81	81909	81989	81	100	3e-34	147
LG05	Marker27212	scaffold_559	1	80	80511	80590	80	100	9e-34	145
LG05	Marker40786	scaffold_548	1	81	216231	216151	81	100	3e-34	147
LG05	Marker50973	scaffold_492	1	80	82080	82001	79	98.75	4e-32	140
LG05	Marker34736	scaffold_363	1	82	255596	255515	82	100	7e-35	149
LG05	Marker23496	scaffold_137	1	82	461643	461724	80.9996	98.78	3e-33	143
LG05	Marker59836	scaffold_410	1	81	83765	83685	81	100	3e-34	147
LG05	Marker44395	scaffold_560	1	80	127449	127528	80	100	9e-34	145
LG05	Marker42252	SuperScaf_13	1	80	2010792	2010713	80	100	9e-34	145
LG05	Marker23107	scaffold_556	1	80	155784	155863	80	100	9e-34	145
LG05	Marker15907	scaffold_560	1	80	120127	120206	79	98.75	4e-32	140
LG05	Marker44517	scaffold_76	1	80	524136	524057	80	100	9e-34	145
LG05	Marker39830	scaffold_612	1	80	6240	6319	80	100	9e-34	145
LG05	Marker22090	scaffold_345	1	80	117100	117021	79	98.75	4e-32	140
LG05	Marker25230	scaffold_137	1	80	454693	454772	80	100	9e-34	145
LG05	Marker26524	scaffold_819	1	84	36416	36333	83.0004	98.81	3e-34	147
LG05	Marker46914	scaffold_444	1	80	280063	279984	79	98.75	4e-32	140
LG05	Marker30919	scaffold_2627	1	80	758	679	79	98.75	4e-32	140
LG05	Marker30612	scaffold_642	1	84	112731	112648	83.0004	98.81	3e-34	147
LG05	Marker90772	scaffold_815	1	80	60165	60086	80	100	9e-34	145
LG05	Marker22875	scaffold_492	1	81	28962	28882	80.0037	98.77	1e-32	141
LG05	Marker33179	scaffold_538	1	81	132955	133035	81	100	3e-34	147
LG05	Marker23377	scaffold_363	1	80	49532	49453	79	98.75	4e-32	140
LG05	Marker28711	scaffold_38	1	80	1071835	1071756	79	98.75	4e-32	140
LG05	Marker39929	scaffold_510	1	80	206207	206286	79	98.75	4e-32	140
LG05	Marker23049	scaffold_376	1	80	293614	293693	80	100	9e-34	145
LG05	Marker19146	scaffold_718	1	80	8955	8876	80	100	9e-34	145
LG05	Marker35589	scaffold_548	1	80	71721	71800	80	100	9e-34	145
LG05	Marker17108	scaffold_535	1	80	142824	142903	79	98.75	4e-32	140
LG05	Marker37135	scaffold_804	1	80	32374	32295	80	100	9e-34	145
LG05	Marker29933	scaffold_809	1	82	52358	52277	80.9996	98.78	3e-33	143
LG05	Marker27019	scaffold_250	1	80	480275	480196	80	100	9e-34	145
LG05	Marker69934	scaffold_51	1	81	1191496	1191416	81	100	3e-34	147
LG05	Marker36011	scaffold_560	1	80	79972	79893	80	100	9e-34	145
LG05	Marker30534	scaffold_276	1	80	27114	27035	80	100	9e-34	145
LG05	Marker70231	SuperScaf_11	1	81	325743	325663	81	100	3e-34	147
LG05	Marker27226	scaffold_560	1	80	14711	14790	80	100	9e-34	145
LG05	Marker42244	scaffold_650	1	80	39047	39126	80	100	9e-34	145
LG05	Marker30734	scaffold_276	1	80	391046	390967	79	98.75	4e-32	140
LG05	Marker52734	scaffold_535	1	80	53291	53212	80	100	9e-34	145
LG05	Marker48748	SuperScaf_11	1	80	447859	447938	80	100	9e-34	145
LG05	Marker46014	scaffold_262	1	81	292273	292193	81	100	3e-34	147
LG05	Marker50329	scaffold_535	1	80	195095	195016	80	100	9e-34	145
LG05	Marker50544	scaffold_137	1	82	157311	157392	82	100	7e-35	149
LG05	Marker63490	SuperScaf_13	1	81	924199	924280	80.9996	98.78	4e-32	140
LG05	Marker45971	scaffold_917	1	80	7640	7561	80	100	9e-34	145
LG05	Marker27952	scaffold_38	1	81	1090238	1090158	81	100	3e-34	147
LG05	Marker23507	scaffold_137	1	81	268681	268761	80.0037	98.77	1e-32	141
LG05	Marker14471	SuperScaf_13	1	82	2006797	2006716	82	100	7e-35	149
LG05	Marker60472	scaffold_614	1	83	36840	36758	82.004	98.8	9e-34	145
LG05	Marker97006	scaffold_1001	1	81	5753	5833	81	100	3e-34	147
LG05	Marker31600	SuperScaf_11	1	80	465686	465607	80	100	9e-34	145
LG05	Marker104431	SuperScaf_13	1	80	691188	691109	80	100	9e-34	145
LG05	Marker51486	SuperScaf_13	1	80	1102493	1102414	80	100	9e-34	145
LG05	Marker44645	scaffold_1081	1	80	33559	33638	80	100	9e-34	145
LG05	Marker40000	scaffold_784	1	80	59963	59884	79	98.75	4e-32	140
LG05	Marker53058	scaffold_76	1	80	376943	376864	80	100	9e-34	145
LG05	Marker28297	scaffold_189	1	83	97901	97819	82.004	98.8	9e-34	145
LG05	Marker44980	scaffold_189	1	80	298049	297971	79	98.75	5e-31	136
LG05	Marker36978	scaffold_410	1	81	228575	228655	81	100	3e-34	147
LG05	Marker103913	scaffold_548	1	82	201778	201859	82	100	7e-35	149
LG05	Marker55396	scaffold_410	1	81	198855	198935	81	100	3e-34	147
LG05	Marker56839	SuperScaf_11	1	80	469584	469505	80	100	9e-34	145
LG05	Marker56389	scaffold_441	1	80	54897	54818	79	98.75	4e-32	140
LG05	Marker81340	scaffold_878	1	80	57092	57171	79	98.75	4e-32	140
LG05	Marker86989	SuperScaf_22	1	80	5685923	5686002	80	100	9e-34	145
LG05	Marker54967	scaffold_917	1	80	54062	53983	80	100	9e-34	145
LG05	Marker31961	scaffold_38	1	83	1088027	1087945	82.004	98.8	9e-34	145
LG05	Marker33050	SuperScaf_13	1	81	455632	455552	80.0037	98.77	1e-32	141
LG05	Marker32249	scaffold_718	1	80	9007	9086	79	98.75	4e-32	140
LG05	Marker40962	scaffold_787	1	80	43902	43823	80	100	9e-34	145
LG05	Marker50428	scaffold_535	1	80	95723	95802	79	98.75	4e-32	140
LG05	Marker30032	scaffold_76	1	80	489185	489264	80	100	9e-34	145
LG05	Marker15180	scaffold_278	1	80	9843	9764	80	100	9e-34	145
LG05	Marker56334	scaffold_535	1	80	133841	133762	80	100	9e-34	145
LG05	Marker48378	scaffold_51	1	81	71902	71982	81	100	3e-34	147
LG05	Marker76563	scaffold_560	1	80	92172	92251	80	100	9e-34	145
LG05	Marker40611	scaffold_76	1	80	685331	685252	80	100	9e-34	145
LG05	Marker39345	scaffold_306	1	80	495923	496002	80	100	9e-34	145
LG05	Marker38685	scaffold_449	1	81	141819	141739	81	100	3e-34	147
LG05	Marker98050	scaffold_597	1	80	128377	128456	80	100	9e-34	145
LG05	Marker53003	scaffold_76	1	83	853969	854051	82.004	98.8	9e-34	145
LG05	Marker76520	scaffold_155	1	80	331635	331714	79	98.75	4e-32	140
LG05	Marker84264	scaffold_51	1	80	1271748	1271669	80	100	9e-34	145
LG05	Marker48387	scaffold_278	1	80	428834	428913	80	100	9e-34	145
LG05	Marker60415	scaffold_736	1	80	67524	67603	79	98.75	4e-32	140
LG05	Marker44093	scaffold_76	1	81	979969	980049	81	100	3e-34	147
LG05	Marker29967	scaffold_535	1	80	154641	154720	80	100	9e-34	145
LG05	Marker76690	scaffold_535	1	81	166693	166773	81	100	3e-34	147
LG05	Marker80658	scaffold_969	1	81	191	271	81	100	3e-34	147
LG05	Marker83273	scaffold_449	1	80	84185	84106	80	100	9e-34	145
LG05	Marker63851	scaffold_873	1	80	23340	23419	80	100	9e-34	145
LG05	Marker49445	SuperScaf_13	1	80	772099	772020	80	100	9e-34	145
LG05	Marker115851	scaffold_872	1	84	33808	33891	83.0004	98.81	3e-34	147
LG05	Marker67752	scaffold_323	1	80	296137	296058	79	98.75	4e-32	140
LG05	Marker64898	scaffold_642	1	83	55412	55494	82.004	98.8	9e-34	145
LG05	Marker38137	SuperScaf_22	1	80	5696398	5696319	80	100	9e-34	145
LG05	Marker64388	scaffold_642	1	84	10533	10616	83.0004	98.81	3e-34	147
LG05	Marker49657	scaffold_189	1	82	158299	158380	82	100	7e-35	149
LG05	Marker140545	scaffold_278	1	81	267569	267649	81	100	3e-34	147
LG05	Marker61657	SuperScaf_22	1	81	5414965	5415046	80.9996	98.78	4e-32	140
LG05	Marker46250	scaffold_137	1	80	460521	460442	80	100	9e-34	145
LG05	Marker54891	scaffold_931	1	80	62297	62376	80	100	9e-34	145
LG05	Marker30815	scaffold_650	1	80	73680	73760	80.0037	98.77	1e-31	138
LG05	Marker46385	scaffold_535	1	83	197470	197388	82.004	98.8	9e-34	145
LG05	Marker59358	scaffold_885	1	80	20122	20043	80	100	9e-34	145
LG05	Marker33724	SuperScaf_13	1	80	556381	556302	80	100	9e-34	145
LG05	Marker41123	scaffold_76	1	83	917494	917576	82.004	98.8	9e-34	145
LG05	Marker31127	scaffold_76	1	80	394428	394349	80	100	9e-34	145
LG05	Marker59680	scaffold_155	1	82	571382	571463	82	100	7e-35	149
LG05	Marker59487	scaffold_346	1	80	84080	84159	79	98.75	4e-32	140
LG05	Marker79678	scaffold_38	1	80	1071161	1071240	80	100	9e-34	145
LG05	Marker76996	SuperScaf_13	1	80	769223	769144	80	100	9e-34	145
LG05	Marker70468	scaffold_189	1	80	39423	39344	80	100	9e-34	145
LG05	Marker80736	scaffold_1655	1	80	2233	2312	80	100	9e-34	145
LG05	Marker80042	scaffold_363	1	81	270865	270945	81	100	3e-34	147
LG05	Marker49767	scaffold_848	1	80	16825	16746	79	98.75	4e-32	140
LG05	Marker52650	scaffold_76	1	81	1114230	1114310	81	100	3e-34	147
LG05	Marker163603	scaffold_38	1	80	1231647	1231568	80	100	9e-34	145
LG05	Marker66596	scaffold_736	1	80	25308	25229	80	100	9e-34	145
LG05	Marker99999	scaffold_51	1	80	1270701	1270622	80	100	9e-34	145
LG05	Marker163975	SuperScaf_13	1	81	1767585	1767505	81	100	3e-34	147
LG05	Marker66773	scaffold_51	1	81	298764	298843	80.0037	98.77	1e-31	138
LG05	Marker84284	scaffold_137	1	80	380743	380664	80	100	9e-34	145
LG05	Marker100631	scaffold_644	1	81	108675	108755	81	100	3e-34	147
LG05	Marker114476	scaffold_614	1	80	57640	57719	79	98.75	4e-32	140
LG05	Marker57167	scaffold_931	1	80	61751	61672	80	100	9e-34	145
LG05	Marker86514	scaffold_76	1	80	174927	175006	79	98.75	4e-32	140
LG05	Marker75311	scaffold_535	1	81	133112	133192	81	100	3e-34	147
LG05	Marker70285	scaffold_76	1	80	577713	577792	80	100	9e-34	145
LG05	Marker89850	scaffold_38	1	81	1072082	1072162	81	100	3e-34	147
LG05	Marker91346	scaffold_556	1	80	22606	22527	80	100	9e-34	145
LG05	Marker66778	scaffold_632	1	80	87213	87134	80	100	9e-34	145
LG05	Marker70908	scaffold_51	1	81	680462	680542	80.0037	98.77	1e-32	141
LG06	Marker16993	5	1	81	6530357	6530277	81	100	3e-34	147
LG06	Marker15645	5	1	80	6091544	6091465	79	98.75	4e-32	140
LG06	Marker19758	5	1	80	5988319	5988240	80	100	9e-34	145
LG06	Marker33254	5	1	80	6530025	6529946	80	100	9e-34	145
LG06	Marker102498	5	1	81	6169047	6169127	81	100	3e-34	147
LG06	Marker64800	5	1	82	6675760	6675680	80.9996	98.78	4e-32	140
LG06	Marker28307	5	1	81	6089321	6089241	81	100	3e-34	147
LG06	Marker96288	5	1	81	5817073	5817153	80.0037	98.77	1e-32	141
LG06	Marker66370	5	1	80	6081205	6081284	79	98.75	4e-32	140
LG06	Marker136872	5	1	80	5827653	5827732	80	100	9e-34	145
LG06	Marker48103	5	1	81	4975204	4975284	81	100	3e-34	147
LG06	Marker49463	5	1	82	5116936	5116855	82	100	7e-35	149
LG06	Marker43200	5	1	81	5828775	5828855	81	100	3e-34	147
LG06	Marker54207	5	1	82	6238884	6238965	82	100	7e-35	149
LG06	Marker38252	5	1	80	5177660	5177739	80	100	9e-34	145
LG06	Marker92548	5	1	82	5829353	5829434	80.9996	98.78	3e-33	143
LG06	Marker51902	5	1	80	6496538	6496617	80	100	9e-34	145
LG06	Marker112293	5	1	81	6231143	6231223	81	100	3e-34	147
LG06	Marker73770	5	1	80	6501531	6501452	79	98.75	4e-32	140
LG06	Marker61935	5	1	83	5734492	5734574	82.004	98.8	9e-34	145
LG06	Marker50532	10	1	80	3454021	3454100	80	100	9e-34	145
LG06	Marker53903	10	1	80	2755855	2755934	80	100	9e-34	145
LG06	Marker84524	10	1	80	2513497	2513417	80.0037	98.77	1e-31	138
LG06	Marker34020	10	1	80	3365061	3365140	80	100	9e-34	145
LG06	Marker75216	10	1	80	3364111	3364189	79	98.75	5e-31	136
LG06	Marker92360	10	1	80	3496912	3496991	80	100	9e-34	145
LG06	Marker136338	10	1	80	3375439	3375360	80	100	9e-34	145
LG06	Marker6844	SuperScaf_32	1	82	1706389	1706308	82	100	7e-35	149
LG06	Marker12463	SuperScaf_32	1	80	3189748	3189827	79	98.75	4e-32	140
LG06	Marker16607	SuperScaf_32	1	83	2230168	2230250	83	100	2e-35	150
LG06	Marker21018	SuperScaf_32	1	80	2262130	2262051	80	100	9e-34	145
LG06	Marker25364	SuperScaf_32	1	81	2985367	2985447	81	100	3e-34	147
LG06	Marker34320	SuperScaf_32	1	80	2161667	2161588	80	100	9e-34	145
LG06	Marker19229	SuperScaf_32	1	80	1839373	1839294	79	98.75	4e-32	140
LG06	Marker37155	SuperScaf_32	1	81	1746938	1747018	81	100	3e-34	147
LG06	Marker69813	SuperScaf_32	1	82	2680147	2680066	80.9996	98.78	3e-33	143
LG06	Marker80225	SuperScaf_32	1	80	2448462	2448541	80	100	9e-34	145
LG06	Marker37008	SuperScaf_32	1	80	2230669	2230748	80	100	9e-34	145
LG06	Marker95713	SuperScaf_32	1	81	2071891	2071811	81	100	3e-34	147
LG06	Marker16768	SuperScaf_32	1	81	2363758	2363838	81	100	3e-34	147
LG06	Marker41090	SuperScaf_32	1	80	2281886	2281807	79	98.75	4e-32	140
LG06	Marker40618	SuperScaf_32	1	82	2457747	2457828	82	100	7e-35	149
LG06	Marker112406	SuperScaf_32	1	82	2158728	2158809	82	100	7e-35	149
LG06	Marker45959	SuperScaf_32	1	83	2205257	2205339	82.004	98.8	9e-34	145
LG06	Marker93425	SuperScaf_32	1	81	2553963	2553883	81	100	3e-34	147
LG06	Marker36174	SuperScaf_32	1	81	2090041	2090121	81	100	3e-34	147
LG06	Marker81981	SuperScaf_32	1	81	2606892	2606972	81	100	3e-34	147
LG06	Marker125598	SuperScaf_32	1	81	2178189	2178269	81	100	3e-34	147
LG06	Marker43183	SuperScaf_32	1	80	1671209	1671130	79	98.75	4e-32	140
LG06	Marker81321	SuperScaf_32	1	81	2281012	2280932	81	100	3e-34	147
LG06	Marker65465	SuperScaf_32	1	80	2252647	2252726	80	100	9e-34	145
LG06	Marker62806	SuperScaf_32	1	80	3795574	3795653	80	100	9e-34	145
LG06	Marker44757	SuperScaf_32	1	80	2228689	2228610	80	100	9e-34	145
LG06	Marker64057	SuperScaf_32	1	80	2354188	2354109	80	100	9e-34	145
LG06	Marker50013	SuperScaf_32	1	80	3256865	3256944	80	100	9e-34	145
LG06	Marker72729	SuperScaf_32	1	80	2050882	2050803	80	100	9e-34	145
LG06	Marker14761	SuperScaf_10	1	80	2785377	2785456	80	100	9e-34	145
LG06	Marker30379	SuperScaf_10	1	80	670695	670616	80	100	9e-34	145
LG06	Marker18667	SuperScaf_10	1	80	1011334	1011255	80	100	9e-34	145
LG06	Marker10289	SuperScaf_10	1	80	205257	205336	80	100	9e-34	145
LG06	Marker24066	SuperScaf_10	1	82	1860237	1860318	82	100	7e-35	149
LG06	Marker29104	SuperScaf_10	1	80	2805939	2806018	79	98.75	4e-32	140
LG06	Marker41173	SuperScaf_10	1	82	995472	995553	82	100	7e-35	149
LG06	Marker57066	SuperScaf_10	1	80	1852574	1852653	80	100	9e-34	145
LG06	Marker37809	SuperScaf_10	1	82	740965	741046	82	100	7e-35	149
LG06	Marker53870	SuperScaf_10	1	81	520940	521020	81	100	3e-34	147
LG06	Marker29165	SuperScaf_10	1	81	602644	602564	81	100	3e-34	147
LG06	Marker39755	SuperScaf_10	1	80	2900704	2900625	80	100	9e-34	145
LG06	Marker31086	SuperScaf_10	1	83	2622085	2622003	82.004	98.8	9e-34	145
LG06	Marker69167	SuperScaf_10	1	80	411512	411591	79	98.75	4e-32	140
LG06	Marker96109	SuperScaf_10	1	80	672926	673005	80	100	9e-34	145
LG06	Marker136289	SuperScaf_10	1	82	2320258	2320339	80.9996	98.78	3e-33	143
LG06	Marker80103	SuperScaf_10	1	80	1752093	1752172	79	98.75	4e-32	140
LG06	Marker66772	SuperScaf_10	1	80	1642894	1642973	80	100	9e-34	145
LG06	Marker91892	SuperScaf_10	1	80	240643	240564	80	100	9e-34	145
LG06	Marker71367	SuperScaf_10	1	80	442907	442828	80	100	9e-34	145
LG06	Marker87717	SuperScaf_10	1	80	1294250	1294329	79	98.75	4e-32	140
LG06	Marker28655	scaffold_145	1	83	806162	806244	83	100	2e-35	150
LG06	Marker19239	SuperScaf_2	1	80	1268169	1268248	80	100	9e-34	145
LG06	Marker57989	scaffold_1206	1	81	2902	2982	81	100	3e-34	147
LG06	Marker17581	scaffold_145	1	80	650644	650723	80	100	9e-34	145
LG06	Marker36475	scaffold_309	1	80	189175	189254	80	100	9e-34	145
LG06	Marker50530	scaffold_1016	1	80	45685	45764	80	100	9e-34	145
LG06	Marker62944	scaffold_204	1	80	336324	336403	80	100	9e-34	145
LG06	Marker90983	scaffold_746	1	80	29055	29134	80	100	9e-34	145
LG06	Marker92159	scaffold_145	1	80	165032	164953	80	100	9e-34	145
LG07	Marker1531	10	1	80	792010	792089	80	100	9e-34	145
LG07	Marker5220	10	1	80	5965833	5965754	79	98.75	4e-32	140
LG07	Marker6969	10	1	84	4542745	4542829	83.997	98.82	9e-34	145
LG07	Marker12171	10	1	83	563550	563632	82.004	98.8	9e-34	145
LG07	Marker12156	10	1	82	5021051	5020969	82.004	98.8	1e-32	141
LG07	Marker12191	10	1	80	5577747	5577826	80	100	9e-34	145
LG07	Marker7052	10	1	80	154576	154655	80	100	9e-34	145
LG07	Marker20512	10	1	80	5676582	5676503	80	100	9e-34	145
LG07	Marker33697	10	1	80	5334565	5334644	79	98.75	4e-32	140
LG07	Marker35454	10	1	81	5378665	5378586	80.0037	98.77	1e-31	138
LG07	Marker19883	10	1	81	3788988	3788908	80.0037	98.77	1e-32	141
LG07	Marker62256	10	1	80	5504868	5504947	80	100	9e-34	145
LG07	Marker62335	10	1	81	3753700	3753780	81	100	3e-34	147
LG07	Marker14704	10	1	80	3867494	3867415	80	100	9e-34	145
LG07	Marker27359	10	1	80	3765763	3765684	80	100	9e-34	145
LG07	Marker26837	10	1	80	247055	247134	80	100	9e-34	145
LG07	Marker78807	10	1	80	1502236	1502157	80	100	9e-34	145
LG07	Marker37195	10	1	80	5447353	5447432	80	100	9e-34	145
LG07	Marker28707	10	1	84	7483789	7483706	83.0004	98.81	3e-34	147
LG07	Marker38070	10	1	80	5700568	5700647	80	100	9e-34	145
LG07	Marker51812	10	1	80	2890665	2890586	80	100	9e-34	145
LG07	Marker80654	10	1	80	672656	672736	80.0037	98.77	1e-31	138
LG07	Marker117769	10	1	80	753461	753382	80	100	9e-34	145
LG07	Marker24339	10	1	80	1109408	1109487	80	100	9e-34	145
LG07	Marker34907	10	1	80	56374	56295	80	100	9e-34	145
LG07	Marker47083	10	1	80	3830483	3830404	80	100	9e-34	145
LG07	Marker157024	10	1	81	1591372	1591452	81	100	3e-34	147
LG07	Marker128468	10	1	80	104324	104403	79	98.75	4e-32	140
LG07	Marker72782	10	1	80	3889506	3889427	80	100	9e-34	145
LG07	Marker74894	10	1	80	5060817	5060896	79	98.75	4e-32	140
LG07	Marker30339	10	1	80	3885392	3885313	80	100	9e-34	145
LG07	Marker64859	10	1	82	556032	555951	82	100	7e-35	149
LG07	Marker61707	10	1	81	3809014	3808934	81	100	3e-34	147
LG07	Marker81629	10	1	80	3892987	3893066	80	100	9e-34	145
LG07	Marker64507	10	1	80	3777639	3777718	80	100	9e-34	145
LG07	Marker82083	10	1	80	3795696	3795617	79	98.75	4e-32	140
LG07	Marker165233	10	1	81	5541787	5541867	81	100	3e-34	147
LG07	Marker60198	10	1	80	5261466	5261545	80	100	9e-34	145
LG07	Marker102659	10	1	80	2383547	2383468	79	98.75	4e-32	140
LG07	Marker74288	10	1	80	5480950	5481029	79	98.75	4e-32	140
LG07	Marker50055	10	1	80	3792748	3792827	79	98.75	4e-32	140
LG07	Marker120561	10	1	81	556926	557006	81	100	3e-34	147
LG07	Marker4268	11	1	80	6496770	6496691	80	100	9e-34	145
LG07	Marker2964	11	1	82	7190100	7190019	80.9996	98.78	3e-33	143
LG07	Marker5699	11	1	80	7232375	7232454	79	98.75	4e-32	140
LG07	Marker5259	11	1	83	13668306	13668224	82.004	98.8	9e-34	145
LG07	Marker11357	11	1	80	11553127	11553048	80	100	9e-34	145
LG07	Marker3023	11	1	80	10882864	10882943	80	100	9e-34	145
LG07	Marker8609	11	1	80	8543674	8543595	80	100	9e-34	145
LG07	Marker12145	11	1	80	19924405	19924484	80	100	9e-34	145
LG07	Marker7543	11	1	80	14526074	14526153	80	100	9e-34	145
LG07	Marker9091	11	1	82	14463605	14463686	82	100	7e-35	149
LG07	Marker11401	11	1	80	18783852	18783931	80	100	9e-34	145
LG07	Marker4496	11	1	80	124471	124550	80	100	9e-34	145
LG07	Marker20528	11	1	80	4785685	4785606	80	100	9e-34	145
LG07	Marker23644	11	1	80	14522707	14522786	80	100	9e-34	145
LG07	Marker18246	11	1	81	21977113	21977033	80.0037	98.77	1e-32	141
LG07	Marker17328	11	1	81	2957353	2957433	81	100	3e-34	147
LG07	Marker43915	11	1	80	9390376	9390455	80	100	9e-34	145
LG07	Marker32127	11	1	80	6687788	6687710	79	98.75	5e-31	136
LG07	Marker29545	11	1	80	19207568	19207647	80	100	9e-34	145
LG07	Marker41592	11	1	81	10642344	10642424	81	100	3e-34	147
LG07	Marker17062	11	1	80	13838880	13838801	80	100	9e-34	145
LG07	Marker45150	11	1	82	2954672	2954753	82	100	7e-35	149
LG07	Marker9909	11	1	80	4087875	4087954	80	100	9e-34	145
LG07	Marker37946	11	1	81	942440	942520	81	100	3e-34	147
LG07	Marker16211	11	1	81	219136	219056	81	100	3e-34	147
LG07	Marker21151	11	1	83	7188459	7188541	82.004	98.8	9e-34	145
LG07	Marker60363	11	1	80	847015	847094	80	100	9e-34	145
LG07	Marker71874	11	1	80	9890274	9890353	80	100	9e-34	145
LG07	Marker15777	11	1	80	13618653	13618574	80	100	9e-34	145
LG07	Marker26454	11	1	80	185749	185828	80	100	9e-34	145
LG07	Marker32162	11	1	83	2772330	2772248	82.004	98.8	9e-34	145
LG07	Marker29493	11	1	80	23386063	23385985	79	98.75	5e-31	136
LG07	Marker25536	11	1	81	2897080	2897160	81	100	3e-34	147
LG07	Marker36196	11	1	80	669766	669687	80	100	9e-34	145
LG07	Marker35380	11	1	84	17666330	17666247	83.0004	98.81	3e-34	147
LG07	Marker26486	11	1	80	3689204	3689283	79	98.75	4e-32	140
LG07	Marker28909	11	1	80	24542900	24542821	80	100	9e-34	145
LG07	Marker33363	11	1	82	24238228	24238309	82	100	7e-35	149
LG07	Marker30923	11	1	80	16785263	16785342	80	100	9e-34	145
LG07	Marker38682	11	1	82	7776026	7776106	80.9996	98.78	4e-32	140
LG07	Marker23055	11	1	81	20329513	20329433	81	100	3e-34	147
LG07	Marker25183	11	1	80	9217786	9217865	80	100	9e-34	145
LG07	Marker22725	11	1	80	3754679	3754600	79	98.75	4e-32	140
LG07	Marker15303	11	1	81	8641513	8641433	81	100	3e-34	147
LG07	Marker48330	11	1	80	16782524	16782603	80	100	9e-34	145
LG07	Marker17532	11	1	80	149222	149143	80	100	9e-34	145
LG07	Marker42167	11	1	80	22293467	22293546	80	100	9e-34	145
LG07	Marker34517	11	1	80	17953486	17953407	80	100	9e-34	145
LG07	Marker29207	11	1	80	4708630	4708709	80	100	9e-34	145
LG07	Marker16937	11	1	80	10710079	10710000	80	100	9e-34	145
LG07	Marker42830	11	1	82	21299038	21298957	80.9996	98.78	3e-33	143
LG07	Marker26236	11	1	80	5695883	5695804	80	100	9e-34	145
LG07	Marker58132	11	1	82	20360687	20360768	82	100	7e-35	149
LG07	Marker16280	11	1	80	11905691	11905611	80.0037	98.77	1e-31	138
LG07	Marker55709	11	1	81	8435518	8435438	80.0037	98.77	1e-32	141
LG07	Marker22967	11	1	80	22638388	22638309	80	100	9e-34	145
LG07	Marker15842	11	1	80	2963499	2963578	80	100	9e-34	145
LG07	Marker16017	11	1	80	10669047	10668968	80	100	9e-34	145
LG07	Marker23132	11	1	84	6718303	6718220	83.0004	98.81	3e-34	147
LG07	Marker49171	11	1	80	517160	517081	80	100	9e-34	145
LG07	Marker48859	11	1	80	23351588	23351509	80	100	9e-34	145
LG07	Marker52825	11	1	80	1205760	1205839	80	100	9e-34	145
LG07	Marker67332	11	1	83	1010310	1010228	82.004	98.8	9e-34	145
LG07	Marker43525	11	1	80	505731	505652	80	100	9e-34	145
LG07	Marker36404	11	1	80	4498936	4499015	80	100	9e-34	145
LG07	Marker75558	11	1	81	1326884	1326804	81	100	3e-34	147
LG07	Marker69222	11	1	80	7461222	7461143	80	100	9e-34	145
LG07	Marker37503	11	1	80	9013572	9013651	80	100	9e-34	145
LG07	Marker39843	11	1	80	3843372	3843293	80	100	9e-34	145
LG07	Marker47329	11	1	80	3663839	3663760	80	100	9e-34	145
LG07	Marker18818	11	1	80	7188062	7188141	80	100	9e-34	145
LG07	Marker39540	11	1	81	17490725	17490805	81	100	3e-34	147
LG07	Marker54997	11	1	80	17169792	17169713	80	100	9e-34	145
LG07	Marker29591	11	1	80	8787070	8786991	80	100	9e-34	145
LG07	Marker118495	11	1	81	17388336	17388416	81	100	3e-34	147
LG07	Marker21315	11	1	80	11896632	11896711	79	98.75	4e-32	140
LG07	Marker50925	11	1	80	23238847	23238768	79	98.75	4e-32	140
LG07	Marker64252	11	1	80	461117	461196	80	100	9e-34	145
LG07	Marker75562	11	1	81	165762	165842	81	100	3e-34	147
LG07	Marker31975	11	1	80	13154897	13154818	80	100	9e-34	145
LG07	Marker49054	11	1	80	23703456	23703377	80	100	9e-34	145
LG07	Marker47175	11	1	80	162787	162708	80	100	9e-34	145
LG07	Marker52486	11	1	82	22639780	22639861	82	100	7e-35	149
LG07	Marker17646	11	1	80	12250036	12250115	80	100	9e-34	145
LG07	Marker21021	11	1	80	677534	677612	79	98.75	5e-31	136
LG07	Marker62452	11	1	80	9058693	9058772	80	100	9e-34	145
LG07	Marker62065	11	1	82	20077041	20076960	82	100	7e-35	149
LG07	Marker66705	11	1	80	21260772	21260851	80	100	9e-34	145
LG07	Marker48322	11	1	80	13222366	13222445	79	98.75	4e-32	140
LG07	Marker56585	11	1	80	5766009	5765930	80	100	9e-34	145
LG07	Marker65687	11	1	80	23244833	23244912	80	100	9e-34	145
LG07	Marker78700	11	1	81	9222943	9222863	81	100	3e-34	147
LG07	Marker50934	11	1	80	4712383	4712462	80	100	9e-34	145
LG07	Marker25051	11	1	80	20757263	20757184	80	100	9e-34	145
LG07	Marker31576	11	1	80	9812721	9812642	80	100	9e-34	145
LG07	Marker23484	11	1	80	9840579	9840658	80	100	9e-34	145
LG07	Marker89294	11	1	80	10811533	10811454	80	100	9e-34	145
LG07	Marker35001	11	1	80	7023148	7023069	79	98.75	4e-32	140
LG07	Marker41184	11	1	80	617752	617673	79	98.75	4e-32	140
LG07	Marker59270	11	1	80	10343972	10344051	80	100	9e-34	145
LG07	Marker60364	11	1	80	11584460	11584381	80	100	9e-34	145
LG07	Marker35449	11	1	80	7156052	7155973	79	98.75	4e-32	140
LG07	Marker68532	11	1	80	22818327	22818406	79	98.75	4e-32	140
LG07	Marker58444	11	1	80	3774674	3774753	80	100	9e-34	145
LG07	Marker34215	11	1	80	11779817	11779738	80	100	9e-34	145
LG07	Marker70790	11	1	81	13329915	13329835	81	100	3e-34	147
LG07	Marker63055	11	1	80	24188404	24188483	80	100	9e-34	145
LG07	Marker44411	11	1	81	15253710	15253630	81	100	3e-34	147
LG07	Marker41030	11	1	83	16242890	16242808	82.004	98.8	9e-34	145
LG07	Marker29042	11	1	80	9835637	9835716	79	98.75	4e-32	140
LG07	Marker19245	11	1	80	14112731	14112810	80	100	9e-34	145
LG07	Marker96269	11	1	83	6487435	6487353	82.004	98.8	9e-34	145
LG07	Marker31088	11	1	80	20344287	20344366	80	100	9e-34	145
LG07	Marker51859	11	1	80	20374081	20374160	80	100	9e-34	145
LG07	Marker46314	11	1	83	9808475	9808557	82.004	98.8	9e-34	145
LG07	Marker23370	11	1	80	767576	767655	79	98.75	4e-32	140
LG07	Marker40828	11	1	80	14764993	14765072	80	100	9e-34	145
LG07	Marker117962	11	1	80	1612664	1612743	79	98.75	4e-32	140
LG07	Marker41499	11	1	84	20959655	20959572	83.0004	98.81	3e-34	147
LG07	Marker32775	11	1	80	11705079	11705158	80	100	9e-34	145
LG07	Marker39085	11	1	80	785739	785660	80	100	9e-34	145
LG07	Marker39486	11	1	80	6637868	6637947	80	100	9e-34	145
LG07	Marker43088	11	1	80	4775976	4776055	80	100	9e-34	145
LG07	Marker30600	11	1	84	7103723	7103640	84	100	6e-36	152
LG07	Marker80805	11	1	80	10867241	10867162	80	100	9e-34	145
LG07	Marker63227	11	1	80	11312957	11312878	80	100	9e-34	145
LG07	Marker56849	11	1	80	9202264	9202344	80.0037	98.77	1e-31	138
LG07	Marker60144	11	1	81	13073815	13073735	81	100	3e-34	147
LG07	Marker41635	11	1	80	17371097	17371018	79	98.75	4e-32	140
LG07	Marker89846	11	1	80	18092186	18092107	80	100	9e-34	145
LG07	Marker87504	11	1	80	13973851	13973772	80	100	9e-34	145
LG07	Marker81251	11	1	81	8515175	8515255	81	100	3e-34	147
LG07	Marker57407	11	1	80	3009495	3009416	79	98.75	4e-32	140
LG07	Marker39695	11	1	80	21700120	21700041	80	100	9e-34	145
LG07	Marker61613	11	1	81	11916364	11916444	81	100	3e-34	147
LG07	Marker62839	11	1	81	2675701	2675781	81	100	3e-34	147
LG07	Marker62155	11	1	80	24554943	24554864	80	100	9e-34	145
LG07	Marker166610	11	1	83	2730961	2731043	82.004	98.8	9e-34	145
LG07	Marker92251	11	1	80	19321042	19320963	80	100	9e-34	145
LG07	Marker59582	11	1	80	13992275	13992196	80	100	9e-34	145
LG07	Marker79792	11	1	80	7183029	7183108	79	98.75	4e-32	140
LG07	Marker45346	11	1	80	5708286	5708364	79	98.75	5e-31	136
LG07	Marker59651	11	1	81	20816700	20816620	81	100	3e-34	147
LG07	Marker79967	11	1	80	9034929	9034850	80	100	9e-34	145
LG07	Marker125706	11	1	80	11684830	11684909	80	100	9e-34	145
LG07	Marker86392	11	1	80	23028500	23028579	80	100	9e-34	145
LG07	Marker56879	11	1	80	3068479	3068400	80	100	9e-34	145
LG07	Marker87727	11	1	80	16076060	16075981	79	98.75	4e-32	140
LG07	Marker41019	11	1	80	18304626	18304547	80	100	9e-34	145
LG07	Marker102064	11	1	80	17434997	17434918	80	100	9e-34	145
LG07	Marker77860	11	1	80	4715516	4715595	80	100	9e-34	145
LG07	Marker70259	11	1	80	18539716	18539795	80	100	9e-34	145
LG07	Marker70158	11	1	84	3138621	3138538	83.0004	98.81	3e-34	147
LG07	Marker114295	11	1	80	21915339	21915260	79	98.75	4e-32	140
LG07	Marker49896	11	1	80	20388537	20388616	80	100	9e-34	145
LG07	Marker70657	11	1	83	23190390	23190308	82.004	98.8	9e-34	145
LG07	Marker101833	11	1	81	6679475	6679555	81	100	3e-34	147
LG07	Marker84881	11	1	80	17010733	17010654	80	100	9e-34	145
LG07	Marker47029	11	1	80	7441460	7441381	80	100	9e-34	145
LG07	Marker40500	11	1	80	8361870	8361949	79	98.75	4e-32	140
LG07	Marker53023	11	1	81	15313253	15313333	80.0037	98.77	3e-33	143
LG07	Marker118968	11	1	80	13715502	13715423	80	100	9e-34	145
LG07	Marker75406	11	1	80	18029810	18029889	80	100	9e-34	145
LG07	Marker71646	11	1	83	6285315	6285233	82.004	98.8	9e-34	145
LG07	Marker82677	11	1	80	16813520	16813441	79	98.75	4e-32	140
LG07	Marker94755	11	1	80	6651171	6651250	80	100	9e-34	145
LG07	Marker88544	11	1	83	13001894	13001812	82.004	98.8	9e-34	145
LG07	Marker78603	11	1	80	23380800	23380721	80	100	9e-34	145
LG07	Marker105087	11	1	81	18757155	18757235	81	100	3e-34	147
LG07	Marker78973	11	1	80	20693038	20693117	80	100	9e-34	145
LG07	Marker118594	11	1	81	7016124	7016044	81	100	3e-34	147
LG07	Marker78597	11	1	80	8668939	8669018	80	100	9e-34	145
LG07	Marker75059	11	1	80	7204900	7204821	80	100	9e-34	145
LG07	Marker58385	11	1	80	2940560	2940639	80	100	9e-34	145
LG07	Marker87671	11	1	80	20151102	20151023	80	100	9e-34	145
LG07	Marker58158	11	1	81	19800759	19800678	80.9996	98.78	4e-32	140
LG07	Marker42566	11	1	80	200163	200084	79	98.75	4e-32	140
LG07	Marker78808	11	1	80	13326110	13326031	80	100	9e-34	145
LG07	Marker70290	11	1	80	18595231	18595152	80	100	9e-34	145
LG07	Marker90392	11	1	81	9201440	9201360	81	100	3e-34	147
LG07	Marker91412	11	1	80	17276301	17276380	80	100	9e-34	145
LG07	Marker80586	11	1	80	10671474	10671395	80	100	9e-34	145
LG07	Marker103589	11	1	81	17401271	17401351	80.0037	98.77	1e-32	141
LG07	Marker123232	11	1	80	11851277	11851198	80	100	9e-34	145
LG07	Marker68994	11	1	82	4987088	4987007	82	100	7e-35	149
LG07	Marker71691	11	1	81	11321164	11321244	81	100	3e-34	147
LG07	Marker115882	11	1	80	14528897	14528818	79	98.75	4e-32	140
LG07	Marker156906	11	1	80	9392914	9392835	80	100	9e-34	145
LG07	Marker156206	11	1	80	3764478	3764557	80	100	9e-34	145
LG07	Marker159142	11	1	80	17281311	17281390	80	100	9e-34	145
LG07	Marker118048	11	1	80	16865375	16865296	80	100	9e-34	145
LG07	Marker120060	11	1	80	7144661	7144740	80	100	9e-34	145
LG07	Marker159849	11	1	81	12659324	12659244	81	100	3e-34	147
LG07	Marker69615	11	1	80	13423257	13423336	79	98.75	4e-32	140
LG07	Marker37706	5	1	80	8357976	8358055	80	100	9e-34	145
LG07	Marker24115	2	1	80	15037159	15037238	80	100	9e-34	145
LG07	Marker40823	2	1	81	12722349	12722269	81	100	3e-34	147
LG07	Marker89097	2	1	80	13389016	13388937	79	98.75	4e-32	140
LG07	Marker36296	2	1	80	12932849	12932770	80	100	9e-34	145
LG07	Marker63080	2	1	84	13891733	13891650	83.0004	98.81	3e-34	147
LG07	Marker51064	2	1	80	14054622	14054543	80	100	9e-34	145
LG07	Marker91501	7	1	81	1165949	1166029	80.0037	98.77	1e-32	141
LG07	Marker79377	2	1	80	12674490	12674569	79	98.75	4e-32	140
LG07	Marker71906	2	1	83	14213015	14213097	82.004	98.8	9e-34	145
LG07	Marker98723	2	1	80	13642039	13641960	80	100	9e-34	145
LG07	Marker2509	SuperScaf_33	1	80	2479329	2479250	79	98.75	4e-32	140
LG07	Marker2826	SuperScaf_33	1	80	2196129	2196208	79	98.75	4e-32	140
LG07	Marker13657	SuperScaf_33	1	80	2693586	2693665	79	98.75	4e-32	140
LG07	Marker6873	SuperScaf_33	1	80	3937543	3937464	80	100	9e-34	145
LG07	Marker8508	SuperScaf_33	1	80	2502074	2501995	80	100	9e-34	145
LG07	Marker19510	SuperScaf_33	1	80	818499	818578	80	100	9e-34	145
LG07	Marker26910	SuperScaf_33	1	81	3284049	3283969	81	100	3e-34	147
LG07	Marker58719	SuperScaf_33	1	80	1778697	1778618	79	98.75	4e-32	140
LG07	Marker50902	SuperScaf_33	1	80	2469204	2469283	80	100	9e-34	145
LG07	Marker35321	SuperScaf_33	1	80	2469204	2469283	80	100	9e-34	145
LG07	Marker44530	SuperScaf_33	1	80	2905032	2905111	80	100	9e-34	145
LG07	Marker75076	SuperScaf_33	1	80	1763052	1762973	80	100	9e-34	145
LG07	Marker45244	SuperScaf_33	1	80	2543393	2543314	80	100	9e-34	145
LG07	Marker38437	SuperScaf_33	1	80	813787	813866	80	100	9e-34	145
LG07	Marker33065	SuperScaf_33	1	81	2432888	2432808	81	100	3e-34	147
LG07	Marker14672	SuperScaf_33	1	80	2546622	2546701	80	100	9e-34	145
LG07	Marker73976	SuperScaf_33	1	80	3738345	3738266	80	100	9e-34	145
LG07	Marker44683	SuperScaf_33	1	80	3824596	3824517	80	100	9e-34	145
LG07	Marker57737	SuperScaf_33	1	81	1795848	1795768	81	100	3e-34	147
LG07	Marker39779	SuperScaf_33	1	80	2492795	2492716	79	98.75	4e-32	140
LG07	Marker56458	SuperScaf_33	1	80	1553427	1553506	80	100	9e-34	145
LG07	Marker38813	SuperScaf_33	1	81	2476295	2476375	81	100	3e-34	147
LG07	Marker44766	SuperScaf_33	1	83	1640923	1641005	82.004	98.8	9e-34	145
LG07	Marker39051	SuperScaf_33	1	80	3844547	3844626	80	100	9e-34	145
LG07	Marker30590	SuperScaf_33	1	80	189161	189240	80	100	9e-34	145
LG07	Marker99676	SuperScaf_33	1	81	2310666	2310746	81	100	3e-34	147
LG07	Marker60452	SuperScaf_33	1	82	2462686	2462767	80.9996	98.78	3e-33	143
LG07	Marker69518	SuperScaf_33	1	80	2483710	2483631	79	98.75	4e-32	140
LG07	Marker40603	SuperScaf_33	1	80	2547447	2547368	80	100	9e-34	145
LG07	Marker50889	SuperScaf_33	1	80	2543120	2543041	80	100	9e-34	145
LG07	Marker55951	SuperScaf_33	1	80	2477983	2477904	80	100	9e-34	145
LG07	Marker97529	SuperScaf_33	1	83	329944	330026	83	100	2e-35	150
LG07	Marker48281	SuperScaf_33	1	80	3214526	3214447	79	98.75	4e-32	140
LG07	Marker53991	SuperScaf_33	1	81	246769	246689	81	100	3e-34	147
LG07	Marker82119	SuperScaf_33	1	80	2578210	2578289	80	100	9e-34	145
LG07	Marker115244	SuperScaf_33	1	80	2488040	2487961	79	98.75	4e-32	140
LG07	Marker154365	SuperScaf_33	1	80	2538880	2538801	80	100	9e-34	145
LG07	Marker87231	SuperScaf_33	1	81	3284396	3284316	81	100	3e-34	147
LG07	Marker25063	SuperScaf_62	1	80	251858	251779	80	100	9e-34	145
[truncated: 1,371 more rows]

## Sheet: Supplementary Table S3
Supplementary Table S3 The comparative analysis of the assigned SLAF sequences to the adzuki bean draft genome of Yang et al.
Linkage group	Marker ID	Homologous Chromosome/Scaffold ID	Query start	Query end	Store start	Store end	Identified base number	Identified percentage (%)	E value	Score
LG01	Marker1736	CM003372.1	1	80	10254099	10254178	80	100	9e-34	145
LG01	Marker1725	CM003372.1	1	80	7130174	7130095	79	98.75	4e-32	140
LG01	Marker1841	CM003372.1	1	80	16065496	16065575	79	98.75	4e-32	140
LG01	Marker3179	CM003372.1	1	80	4803718	4803639	79	98.75	4e-32	140
LG01	Marker2717	CM003372.1	1	80	8276690	8276611	79	98.75	4e-32	140
LG01	Marker5798	CM003372.1	1	82	10970476	10970557	82	100	8e-35	149
LG01	Marker4163	CM003372.1	1	80	8476923	8477002	80	100	9e-34	145
LG01	Marker10242	CM003372.1	1	80	9057834	9057755	80	100	9e-34	145
LG01	Marker7924	CM003372.1	1	80	26859676	26859597	79	98.75	4e-32	140
LG01	Marker6071	CM003372.1	1	81	10280756	10280836	81	100	3e-34	147
LG01	Marker10417	CM003372.1	1	80	2681466	2681545	80	100	9e-34	145
LG01	Marker17327	CM003372.1	1	80	3657775	3657854	80	100	9e-34	145
LG01	Marker13523	CM003372.1	1	81	17779189	17779109	81	100	3e-34	147
LG01	Marker5800	CM003372.1	1	80	8415497	8415418	80	100	9e-34	145
LG01	Marker10584	CM003372.1	1	82	5896239	5896159	81	98.78	4e-32	140
LG01	Marker5292	CM003372.1	1	80	7822224	7822145	80	100	9e-34	145
LG01	Marker7281	CM003372.1	1	80	29162805	29162726	80	100	9e-34	145
LG01	Marker5331	CM003372.1	1	80	4492863	4492784	80	100	9e-34	145
LG01	Marker9729	CM003372.1	1	82	7098448	7098367	82	100	8e-35	149
LG01	Marker12493	CM003372.1	1	80	6245413	6245492	80	100	9e-34	145
LG01	Marker14764	CM003372.1	1	84	4258872	4258955	83	98.81	3e-34	147
LG01	Marker10860	CM003372.1	1	80	29341618	29341697	80	100	9e-34	145
LG01	Marker10148	CM003372.1	1	80	25229456	25229535	79	98.75	4e-32	140
LG01	Marker25694	CM003372.1	1	81	15883465	15883545	81	100	3e-34	147
LG01	Marker8576	CM003372.1	1	82	30625711	30625793	82	98.8	1e-32	141
LG01	Marker11836	CM003372.1	1	80	8983876	8983797	79	98.75	4e-32	140
LG01	Marker20239	CM003372.1	1	81	31779872	31779792	81	100	3e-34	147
LG01	Marker16332	CM003372.1	1	80	18754269	18754190	80	100	9e-34	145
LG01	Marker20796	CM003372.1	1	83	20403781	20403699	82	98.8	9e-34	145
LG01	Marker8902	CM003372.1	1	83	19430223	19430141	82	98.8	9e-34	145
LG01	Marker8175	CM003372.1	1	80	10878811	10878732	80	100	9e-34	145
LG01	Marker24291	CM003372.1	1	80	8076044	8075965	79	98.75	4e-32	140
LG01	Marker7830	CM003372.1	1	80	8078900	8078979	80	100	9e-34	145
LG01	Marker37513	CM003372.1	1	82	1047529	1047610	82	100	8e-35	149
LG01	Marker22552	CM003372.1	1	80	20030471	20030392	79	98.75	4e-32	140
LG01	Marker8622	CM003372.1	1	83	33854103	33854185	82	98.8	9e-34	145
LG01	Marker18968	CM003372.1	1	81	8395870	8395790	81	100	3e-34	147
LG01	Marker22835	CM003372.1	1	80	7142670	7142749	80	100	9e-34	145
LG01	Marker17698	CM003372.1	1	80	9490496	9490417	80	100	9e-34	145
LG01	Marker12825	CM003372.1	1	80	4800933	4801012	80	100	9e-34	145
LG01	Marker15074	CM003372.1	1	80	17212605	17212526	80	100	9e-34	145
LG01	Marker17422	CM003372.1	1	82	3086904	3086985	82	100	8e-35	149
LG01	Marker46878	CM003372.1	1	80	3356300	3356379	79	98.75	4e-32	140
LG01	Marker12148	CM003372.1	1	80	32094816	32094737	80	100	9e-34	145
LG01	Marker25343	CM003372.1	1	80	3103525	3103604	80	100	9e-34	145
LG01	Marker27050	CM003372.1	1	80	8173801	8173880	80	100	9e-34	145
LG01	Marker12927	CM003372.1	1	80	8109234	8109155	80	100	9e-34	145
LG01	Marker32561	CM003372.1	1	80	35152502	35152581	80	100	9e-34	145
LG01	Marker29842	CM003372.1	1	80	25784895	25784974	79	98.75	4e-32	140
LG01	Marker34475	CM003372.1	1	81	360716	360636	81	100	3e-34	147
LG01	Marker20780	CM003372.1	1	85	3030754	3030838	85	100	2e-36	154
LG01	Marker16632	CM003372.1	1	80	11444733	11444654	80	100	9e-34	145
LG01	Marker15013	CM003372.1	1	81	1353813	1353733	81	100	3e-34	147
LG01	Marker20209	CM003372.1	1	82	5204119	5204200	82	100	8e-35	149
LG01	Marker27082	CM003372.1	1	80	28362208	28362129	80	100	9e-34	145
LG01	Marker12041	CM003372.1	1	80	6136473	6136552	79	98.75	4e-32	140
LG01	Marker34153	CM003372.1	1	80	25820179	25820258	79	98.75	4e-32	140
LG01	Marker20102	CM003372.1	1	80	24762622	24762543	80	100	9e-34	145
LG01	Marker26401	CM003372.1	1	81	7275024	7274944	80	98.77	1e-32	141
LG01	Marker18449	CM003372.1	1	80	26661015	26660936	79	98.75	4e-32	140
LG01	Marker57249	CM003372.1	1	80	33358304	33358225	80	100	9e-34	145
LG01	Marker23024	CM003372.1	1	80	18081824	18081745	80	100	9e-34	145
LG01	Marker17046	CM003372.1	1	80	539132	539053	80	100	9e-34	145
LG01	Marker21010	CM003372.1	1	80	5831542	5831621	80	100	9e-34	145
LG01	Marker19360	CM003372.1	1	85	22814235	22814319	84	98.82	8e-35	149
LG01	Marker24308	CM003372.1	1	80	1032915	1032994	80	100	9e-34	145
LG01	Marker43279	CM003372.1	1	80	4485407	4485328	80	100	9e-34	145
LG01	Marker21367	CM003372.1	1	82	31863487	31863406	82	100	8e-35	149
LG01	Marker40768	CM003372.1	1	80	30985152	30985231	79	98.75	4e-32	140
LG01	Marker36081	CM003372.1	1	80	16082531	16082610	80	100	9e-34	145
LG01	Marker49534	CM003372.1	1	80	2828672	2828751	79	98.75	4e-32	140
LG01	Marker24082	CM003372.1	1	80	29935565	29935486	80	100	9e-34	145
LG01	Marker18421	CM003372.1	1	81	8955194	8955114	80	98.77	1e-32	141
LG01	Marker21961	CM003372.1	1	80	32331676	32331597	80	100	9e-34	145
LG01	Marker30114	CM003372.1	1	84	22331460	22331377	83	98.81	3e-34	147
LG01	Marker15695	CM003372.1	1	80	15683534	15683455	80	100	9e-34	145
LG01	Marker27847	CM003372.1	1	83	3049298	3049380	82	98.8	9e-34	145
LG01	Marker32986	CM003372.1	1	80	26451090	26451169	80	100	9e-34	145
LG01	Marker34622	CM003372.1	1	80	8332228	8332149	79	98.75	4e-32	140
LG01	Marker36511	CM003372.1	1	80	29404998	29404919	80	100	9e-34	145
LG01	Marker29255	CM003372.1	1	81	24772636	24772556	80	98.77	1e-32	141
LG01	Marker51886	CM003372.1	1	82	16221337	16221256	81	98.78	3e-33	143
LG01	Marker19199	CM003372.1	1	80	8330573	8330494	80	100	9e-34	145
LG01	Marker19297	CM003372.1	1	82	7657460	7657379	82	100	8e-35	149
LG01	Marker22548	CM003372.1	1	80	27869940	27869861	80	100	9e-34	145
LG01	Marker24375	CM003372.1	1	81	11089683	11089603	81	100	3e-34	147
LG01	Marker35766	CM003372.1	1	81	31182571	31182651	81	100	3e-34	147
LG01	Marker28593	CM003372.1	1	80	2287403	2287324	80	100	9e-34	145
LG01	Marker22921	CM003372.1	1	80	2317998	2317919	80	100	9e-34	145
LG01	Marker36653	CM003372.1	1	80	4465377	4465298	80	100	9e-34	145
LG01	Marker22857	CM003372.1	1	80	16163836	16163757	80	100	9e-34	145
LG01	Marker54319	CM003372.1	1	81	30623562	30623642	81	100	3e-34	147
LG01	Marker78935	CM003372.1	1	80	9109822	9109743	80	100	9e-34	145
LG01	Marker24738	CM003372.1	1	80	5729964	5730043	79	98.75	4e-32	140
LG01	Marker33652	CM003372.1	1	80	8337670	8337591	79	98.75	4e-32	140
LG01	Marker20424	CM003372.1	1	80	14817756	14817835	79	98.75	4e-32	140
LG01	Marker59769	CM003372.1	1	83	35467890	35467972	82	98.8	9e-34	145
LG01	Marker61682	CM003372.1	1	80	15304682	15304603	80	100	9e-34	145
LG01	Marker55754	CM003372.1	1	81	9419613	9419533	80	98.77	1e-32	141
LG01	Marker18691	CM003372.1	1	80	11313486	11313407	80	100	9e-34	145
LG01	Marker33372	CM003372.1	1	80	4449111	4449032	80	100	9e-34	145
LG01	Marker48062	CM003372.1	1	80	4764355	4764434	80	100	9e-34	145
LG01	Marker30096	CM003372.1	1	80	30528567	30528646	80	100	9e-34	145
LG01	Marker53291	CM003372.1	1	81	18436127	18436207	81	100	3e-34	147
LG01	Marker38315	CM003372.1	1	80	3201183	3201262	80	100	9e-34	145
LG01	Marker36709	CM003372.1	1	83	3578489	3578407	82	98.8	9e-34	145
LG01	Marker64563	CM003372.1	1	80	9736241	9736162	80	100	9e-34	145
LG01	Marker52477	CM003372.1	1	81	30555650	30555730	81	100	3e-34	147
LG01	Marker22178	CM003372.1	1	80	8341474	8341553	80	100	9e-34	145
LG01	Marker41906	CM003372.1	1	80	25984343	25984264	79	98.75	4e-32	140
LG01	Marker27482	CM003372.1	1	80	29996230	29996151	80	100	9e-34	145
LG01	Marker45922	CM003372.1	1	80	653786	653707	80	100	9e-34	145
LG01	Marker45416	CM003372.1	1	81	8935044	8935124	80	98.77	1e-32	141
LG01	Marker90336	CM003372.1	1	80	16076597	16076676	80	100	9e-34	145
LG01	Marker29646	CM003372.1	1	80	9739716	9739637	79	98.75	4e-32	140
LG01	Marker31405	CM003372.1	1	80	8081469	8081390	80	100	9e-34	145
LG01	Marker59779	CM003372.1	1	82	4243583	4243664	82	100	8e-35	149
LG01	Marker20307	CM003372.1	1	80	18374104	18374183	80	100	9e-34	145
LG01	Marker78405	CM003372.1	1	82	28137943	28138024	81	98.78	3e-33	143
LG01	Marker17365	CM003372.1	1	80	2754496	2754575	80	100	9e-34	145
LG01	Marker33975	CM003372.1	1	80	25500869	25500948	80	100	9e-34	145
LG01	Marker35654	CM003372.1	1	80	22347445	22347366	80	100	9e-34	145
LG01	Marker41300	CM003372.1	1	83	17973439	17973521	82	98.8	9e-34	145
LG01	Marker35117	CM003372.1	1	80	30048164	30048243	80	100	9e-34	145
LG01	Marker33448	CM003372.1	1	80	30534165	30534086	80	100	9e-34	145
LG01	Marker27419	CM003372.1	1	80	8254717	8254796	80	100	9e-34	145
LG01	Marker54227	CM003372.1	1	82	35346784	35346865	82	100	8e-35	149
LG01	Marker81378	CM003372.1	1	83	20220772	20220690	82	98.8	9e-34	145
LG01	Marker33583	CM003372.1	1	83	35083686	35083768	83	100	2e-35	150
LG01	Marker31819	CM003372.1	1	80	16344994	16345073	79	98.75	4e-32	140
LG01	Marker58665	CM003372.1	1	80	5410887	5410966	80	100	9e-34	145
LG01	Marker41945	CM003372.1	1	80	2712453	2712374	80	100	9e-34	145
LG01	Marker68331	CM003372.1	1	80	6688429	6688350	80	100	9e-34	145
LG01	Marker43975	CM003372.1	1	80	7347647	7347568	80	100	9e-34	145
LG01	Marker40388	CM003372.1	1	80	31763235	31763156	80	100	9e-34	145
LG01	Marker50028	CM003372.1	1	80	11127749	11127828	79	98.75	4e-32	140
LG01	Marker33513	CM003372.1	1	80	32319703	32319624	80	100	9e-34	145
LG01	Marker37526	CM003372.1	1	80	17403313	17403234	80	100	9e-34	145
LG01	Marker18274	CM003372.1	1	80	30515870	30515949	79	98.75	4e-32	140
LG01	Marker19719	CM003372.1	1	80	29984944	29985023	80	100	9e-34	145
LG01	Marker67582	CM003372.1	1	80	9071977	9072056	80	100	9e-34	145
LG01	Marker16726	CM003372.1	1	80	9578080	9578001	80	100	9e-34	145
LG01	Marker22444	CM003372.1	1	81	6893362	6893282	81	100	3e-34	147
LG01	Marker76908	CM003372.1	1	81	25580273	25580193	81	100	3e-34	147
LG01	Marker122984	CM003372.1	1	80	26208727	26208648	80	100	9e-34	145
LG01	Marker42198	CM003372.1	1	80	8351641	8351720	80	100	9e-34	145
LG01	Marker50211	CM003372.1	1	82	8367301	8367382	82	100	8e-35	149
LG01	Marker32794	CM003372.1	1	80	20672605	20672684	80	100	9e-34	145
LG01	Marker62455	CM003372.1	1	80	7284425	7284504	80	100	9e-34	145
LG01	Marker70994	CM003372.1	1	80	22343963	22343884	80	100	9e-34	145
LG01	Marker21641	CM003372.1	1	80	3136321	3136242	80	100	9e-34	145
LG01	Marker33173	CM003372.1	1	80	157028	156949	79	98.75	4e-32	140
LG01	Marker41055	CM003372.1	1	80	2070828	2070907	80	100	9e-34	145
LG01	Marker57172	CM003372.1	1	80	24689363	24689283	80	98.77	1e-31	138
LG01	Marker56780	CM003372.1	1	80	6245116	6245037	80	100	9e-34	145
LG01	Marker48704	CM003372.1	1	82	17078929	17078848	81	98.78	3e-33	143
LG01	Marker36462	CM003372.1	1	80	12475384	12475463	80	100	9e-34	145
LG01	Marker83217	CM003372.1	1	80	28725978	28725899	79	98.75	4e-32	140
LG01	Marker60524	CM003372.1	1	80	27671212	27671291	80	100	9e-34	145
LG01	Marker50450	CM003372.1	1	80	29891893	29891814	80	100	9e-34	145
LG01	Marker52076	CM003372.1	1	80	29903166	29903087	80	100	9e-34	145
LG01	Marker55063	CM003372.1	1	81	4800666	4800746	80	98.77	1e-32	141
LG01	Marker45079	CM003372.1	1	80	31470662	31470583	79	98.75	4e-32	140
LG01	Marker103947	CM003372.1	1	82	30032264	30032183	82	100	8e-35	149
LG01	Marker57136	CM003372.1	1	80	28545289	28545210	79	98.75	4e-32	140
LG01	Marker87432	CM003372.1	1	80	29921862	29921783	80	100	9e-34	145
LG01	Marker32177	CM003372.1	1	80	9069047	9069126	80	100	9e-34	145
LG01	Marker33769	CM003372.1	1	80	10716509	10716430	80	100	9e-34	145
LG01	Marker34809	CM003372.1	1	80	14727756	14727677	79	98.75	4e-32	140
LG01	Marker57160	CM003372.1	1	80	8101306	8101227	79	98.75	4e-32	140
LG01	Marker66645	CM003372.1	1	80	7381442	7381363	79	98.75	4e-32	140
LG01	Marker26053	CM003372.1	1	80	7214324	7214403	80	100	9e-34	145
LG01	Marker53141	CM003372.1	1	80	8559056	8558977	79	98.75	4e-32	140
LG01	Marker35828	CM003372.1	1	80	9116299	9116378	80	100	9e-34	145
LG01	Marker35989	CM003372.1	1	80	9497527	9497448	80	100	9e-34	145
LG01	Marker73194	CM003372.1	1	80	9783594	9783673	80	100	9e-34	145
LG01	Marker168236	CM003372.1	1	81	26765937	26766017	81	100	3e-34	147
LG01	Marker65002	CM003372.1	1	80	8341467	8341388	80	100	9e-34	145
LG01	Marker111632	CM003372.1	1	80	29305304	29305225	80	100	9e-34	145
LG01	Marker91536	CM003372.1	1	82	35505230	35505311	82	100	8e-35	149
LG01	Marker28454	CM003372.1	1	80	9354133	9354054	80	100	9e-34	145
LG01	Marker44181	CM003372.1	1	80	11247475	11247396	80	100	9e-34	145
LG01	Marker86373	CM003372.1	1	80	22310148	22310227	79	98.75	4e-32	140
LG01	Marker58858	CM003372.1	1	80	5511440	5511519	79	98.75	4e-32	140
LG01	Marker40097	CM003372.1	1	80	29842771	29842692	80	100	9e-34	145
LG01	Marker33218	CM003372.1	1	81	8311549	8311469	81	100	3e-34	147
LG01	Marker24012	CM003372.1	1	83	6024523	6024605	83	100	2e-35	150
LG01	Marker51888	CM003372.1	1	80	4189536	4189457	79	98.75	4e-32	140
LG01	Marker38414	CM003372.1	1	80	27717665	27717586	79	98.75	4e-32	140
LG01	Marker55270	CM003372.1	1	80	30032874	30032795	80	100	9e-34	145
LG01	Marker42683	CM003372.1	1	80	31286428	31286507	80	100	9e-34	145
LG01	Marker83557	CM003372.1	1	80	3054686	3054765	79	98.75	4e-32	140
LG01	Marker62124	CM003372.1	1	85	291359	291442	84	98.82	9e-34	145
LG01	Marker78482	CM003372.1	1	80	32364385	32364306	79	98.75	4e-32	140
LG01	Marker96919	CM003372.1	1	80	27085396	27085475	80	100	9e-34	145
LG01	Marker86050	CM003372.1	1	80	22892987	22892908	80	100	9e-34	145
LG01	Marker70173	CM003372.1	1	84	9491726	9491809	83	98.81	3e-34	147
LG01	Marker58030	CM003372.1	1	82	25740626	25740545	82	100	8e-35	149
LG01	Marker32219	CM003372.1	1	80	7241336	7241415	80	100	9e-34	145
LG01	Marker37839	CM003372.1	1	80	7420281	7420360	80	100	9e-34	145
LG01	Marker46279	CM003372.1	1	82	5669605	5669524	81	98.78	3e-33	143
LG01	Marker169163	CM003372.1	1	80	2839052	2839131	80	100	9e-34	145
LG01	Marker61379	CM003372.1	1	80	27656673	27656752	80	100	9e-34	145
LG01	Marker75306	CM003372.1	1	81	9354401	9354321	81	100	3e-34	147
LG01	Marker23985	CM003372.1	1	80	8196704	8196625	79	98.75	4e-32	140
LG01	Marker47362	CM003372.1	1	80	25898612	25898691	80	100	9e-34	145
LG01	Marker59684	CM003372.1	1	80	31893020	31893099	80	100	9e-34	145
LG01	Marker75784	CM003372.1	1	81	33784670	33784750	81	100	3e-34	147
LG01	Marker57825	CM003372.1	1	82	24667263	24667182	81	98.78	3e-33	143
LG01	Marker51493	CM003372.1	1	80	6761534	6761454	80	98.77	1e-31	138
LG01	Marker54549	CM003372.1	1	80	1319506	1319427	80	100	9e-34	145
LG01	Marker43855	CM003372.1	1	80	9517429	9517508	80	100	9e-34	145
LG01	Marker59969	CM003372.1	1	81	32315443	32315523	81	100	3e-34	147
LG01	Marker43532	CM003372.1	1	82	6627893	6627812	81	98.78	3e-33	143
LG01	Marker36113	CM003372.1	1	81	17368966	17369046	81	100	3e-34	147
LG01	Marker71459	CM003372.1	1	81	24649045	24648965	81	100	3e-34	147
LG01	Marker66984	CM003372.1	1	80	28544599	28544678	80	100	9e-34	145
LG01	Marker75113	CM003372.1	1	80	32617449	32617528	80	100	9e-34	145
LG01	Marker56815	CM003372.1	1	81	5211696	5211776	81	100	3e-34	147
LG01	Marker63375	CM003372.1	1	81	29987537	29987457	81	100	3e-34	147
LG01	Marker72200	CM003372.1	1	80	8423207	8423128	80	100	9e-34	145
LG01	Marker29057	CM003372.1	1	81	18612253	18612173	81	100	3e-34	147
LG01	Marker96407	CM003372.1	1	81	31730407	31730327	81	100	3e-34	147
LG01	Marker86790	CM003372.1	1	80	21996087	21996008	80	100	9e-34	145
LG01	Marker90299	CM003372.1	1	80	6269555	6269476	80	100	9e-34	145
LG01	Marker50703	CM003372.1	1	80	20712513	20712592	79	98.75	4e-32	140
LG01	Marker48173	CM003372.1	1	82	5475860	5475779	82	100	8e-35	149
LG01	Marker48036	CM003372.1	1	80	6219508	6219587	80	100	9e-34	145
LG01	Marker38599	CM003372.1	1	80	32244628	32244707	80	100	9e-34	145
LG01	Marker52940	CM003372.1	1	80	5166010	5166089	80	100	9e-34	145
LG01	Marker39897	CM003372.1	1	80	15769765	15769845	80	98.77	1e-31	138
LG01	Marker50756	CM003372.1	1	82	4763564	4763645	82	100	8e-35	149
LG01	Marker117793	CM003372.1	1	81	5178567	5178648	81	98.78	4e-32	140
LG01	Marker62729	CM003372.1	1	80	28913458	28913379	79	98.75	4e-32	140
LG01	Marker59460	CM003372.1	1	80	26115546	26115467	80	100	9e-34	145
LG01	Marker43772	CM003372.1	1	80	26331085	26331164	80	100	9e-34	145
LG01	Marker103453	CM003372.1	1	84	12403651	12403568	83	98.81	3e-34	147
LG01	Marker64413	CM003372.1	1	80	5226479	5226400	80	100	9e-34	145
LG01	Marker68955	CM003372.1	1	80	8086748	8086669	80	100	9e-34	145
LG01	Marker144845	CM003372.1	1	80	25239734	25239655	79	98.75	4e-32	140
LG01	Marker35525	CM003372.1	1	81	28544199	28544279	81	100	3e-34	147
LG01	Marker56789	CM003372.1	1	80	4802395	4802316	80	100	9e-34	145
LG01	Marker63771	CM003372.1	1	81	181514	181434	81	100	3e-34	147
LG01	Marker58280	CM003372.1	1	80	31856969	31856890	80	100	9e-34	145
LG01	Marker36215	CM003372.1	1	81	6227209	6227129	81	100	3e-34	147
LG01	Marker50421	CM003372.1	1	80	16530677	16530598	79	98.75	4e-32	140
LG01	Marker86911	CM003372.1	1	80	3030079	3030158	79	98.75	4e-32	140
LG01	Marker69043	CM003372.1	1	82	1783633	1783552	81	98.78	3e-33	143
LG01	Marker66564	CM003372.1	1	80	14811040	14811119	80	100	9e-34	145
LG01	Marker53703	CM003372.1	1	80	25877746	25877667	79	98.75	4e-32	140
LG01	Marker55055	CM003372.1	1	80	204085	204006	80	100	9e-34	145
LG01	Marker88419	CM003372.1	1	80	17177434	17177355	79	98.75	4e-32	140
LG01	Marker55082	CM003372.1	1	82	4779407	4779326	82	100	8e-35	149
LG01	Marker37493	CM003372.1	1	81	9489954	9489874	81	100	3e-34	147
LG01	Marker76604	CM003372.1	1	80	24933088	24933167	80	100	9e-34	145
LG01	Marker79935	CM003372.1	1	80	8155540	8155619	80	100	9e-34	145
LG01	Marker87208	CM003372.1	1	80	28151894	28151973	80	100	9e-34	145
LG01	Marker45917	CM003372.1	1	80	5218995	5218916	79	98.75	4e-32	140
LG01	Marker78665	CM003372.1	1	81	509631	509711	81	100	3e-34	147
LG01	Marker42894	CM003372.1	1	80	324030	323951	79	98.75	4e-32	140
LG01	Marker70337	CM003372.1	1	81	4121637	4121717	81	100	3e-34	147
LG01	Marker46995	CM003372.1	1	80	8315907	8315828	80	100	9e-34	145
LG01	Marker69275	CM003372.1	1	81	3048294	3048214	81	100	3e-34	147
LG01	Marker96646	CM003372.1	1	80	8080837	8080916	80	100	9e-34	145
LG01	Marker75751	CM003372.1	1	80	6312302	6312381	80	100	9e-34	145
LG01	Marker62991	CM003372.1	1	80	32621289	32621368	80	100	9e-34	145
LG01	Marker87307	CM003372.1	1	80	2574341	2574420	80	100	9e-34	145
LG01	Marker67056	CM003372.1	1	80	11125386	11125465	80	100	9e-34	145
LG01	Marker96350	CM003372.1	1	80	13588515	13588594	80	100	9e-34	145
LG01	Marker114218	CM003372.1	1	80	9338996	9339075	80	100	9e-34	145
LG01	Marker64683	CM003372.1	1	82	2559212	2559293	81	98.78	3e-33	143
LG01	Marker93150	CM003372.1	1	81	18543	18623	81	100	3e-34	147
LG01	Marker76409	CM003372.1	1	80	4285587	4285508	80	100	9e-34	145
LG01	Marker77421	CM003372.1	1	83	6150924	6151006	82	98.8	9e-34	145
LG01	Marker106048	CM003372.1	1	82	4257828	4257747	82	100	8e-35	149
LG01	Marker90320	CM003372.1	1	80	30009377	30009298	80	100	9e-34	145
LG01	Marker85206	CM003372.1	1	80	32244319	32244398	80	100	9e-34	145
LG01	Marker87605	CM003372.1	1	80	29512676	29512755	80	100	9e-34	145
LG01	Marker85414	CM003372.1	1	84	7723868	7723785	83	98.81	3e-34	147
LG01	Marker78085	CM003372.1	1	80	5711053	5711132	79	98.75	4e-32	140
LG01	Marker59565	CM003372.1	1	80	3690900	3690821	80	100	9e-34	145
LG01	Marker54282	CM003372.1	1	81	26594943	26594863	81	100	3e-34	147
LG01	Marker92518	CM003372.1	1	80	28075326	28075247	80	100	9e-34	145
LG01	Marker46453	CM003372.1	1	80	8088630	8088709	79	98.75	4e-32	140
LG01	Marker149205	CM003372.1	1	80	451217	451296	80	100	9e-34	145
LG01	Marker75092	CM003372.1	1	81	28198657	28198577	80	98.77	1e-32	141
LG01	Marker109363	CM003372.1	1	80	14050137	14050058	80	100	9e-34	145
LG01	Marker159525	CM003372.1	1	80	2679725	2679804	80	100	9e-34	145
LG01	Marker81561	CM003372.1	1	80	18977547	18977468	79	98.75	4e-32	140
LG01	Marker113897	CM003372.1	1	80	17581922	17581843	80	100	9e-34	145
LG01	Marker78583	CM003372.1	1	80	4595592	4595671	80	100	9e-34	145
LG01	Marker120918	CM003372.1	1	80	7127546	7127625	80	100	9e-34	145
LG01	Marker62988	CM003372.1	1	80	18023519	18023440	80	100	9e-34	145
LG01	Marker91741	CM003372.1	1	81	9915304	9915224	81	100	3e-34	147
LG01	Marker42774	CM003372.1	1	80	4276021	4275942	80	100	9e-34	145
LG01	Marker120585	CM003372.1	1	80	2727957	2727878	79	98.75	4e-32	140
LG01	Marker107894	CM003372.1	1	80	7165735	7165814	80	100	9e-34	145
LG01	Marker1035	CM003379.1	1	81	15024107	15024027	81	100	3e-34	147
LG01	Marker6376	CM003379.1	1	80	15339857	15339936	80	100	9e-34	145
LG01	Marker54041	CM003379.1	1	80	15037058	15036979	80	100	9e-34	145
LG01	Marker10699	CM003379.1	1	80	15291143	15291064	80	100	9e-34	145
LG01	Marker32465	CM003379.1	1	81	15190609	15190529	81	100	3e-34	147
LG01	Marker67687	CM003379.1	1	80	15075700	15075779	80	100	9e-34	145
LG01	Marker36630	CM003379.1	1	80	15326640	15326561	80	100	9e-34	145
LG01	Marker32428	CM003379.1	1	81	15384686	15384766	80	98.77	1e-32	141
LG01	Marker34327	CM003379.1	1	80	15370226	15370305	80	100	9e-34	145
LG01	Marker55537	CM003379.1	1	81	15055485	15055405	81	100	3e-34	147
LG01	Marker20182	CM003379.1	1	82	15379976	15379895	82	100	8e-35	149
LG01	Marker28953	CM003379.1	1	80	15329520	15329599	80	100	9e-34	145
LG01	Marker18796	CM003379.1	1	83	15274651	15274733	82	98.8	9e-34	145
LG01	Marker41602	CM003379.1	1	80	14730929	14730850	80	100	9e-34	145
LG01	Marker37205	CM003379.1	1	80	15228657	15228736	80	100	9e-34	145
LG01	Marker90967	CM003379.1	1	80	15280332	15280411	80	100	9e-34	145
LG01	Marker129385	CM003379.1	1	82	15268787	15268868	82	100	8e-35	149
LG01	Marker17381	CM003379.1	1	83	14351330	14351248	82	98.8	9e-34	145
LG01	Marker43418	CM003379.1	1	81	14736768	14736688	80	98.77	1e-32	141
LG01	Marker109782	CM003379.1	1	80	15334943	15334864	80	100	9e-34	145
LG01	Marker57709	CM003379.1	1	80	15187722	15187801	79	98.75	4e-32	140
LG01	Marker24983	CM003379.1	1	80	15231666	15231745	80	100	9e-34	145
LG01	Marker24604	CM003379.1	1	81	15152490	15152570	81	100	3e-34	147
LG01	Marker75756	CM003379.1	1	80	15227582	15227661	80	100	9e-34	145
LG01	Marker63548	CM003379.1	1	80	15053195	15053274	79	98.75	4e-32	140
LG01	Marker69479	CM003379.1	1	80	15089029	15089108	79	98.75	4e-32	140
LG01	Marker114866	CM003379.1	1	80	15200507	15200586	79	98.75	4e-32	140
LG01	Marker47601	CM003379.1	1	80	15276993	15276914	80	100	9e-34	145
LG01	Marker3971	CM003380.1	1	80	2835650	2835729	80	100	9e-34	145
LG01	Marker3793	CM003380.1	1	80	2622172	2622251	80	100	9e-34	145
LG01	Marker4648	CM003380.1	1	82	26877287	26877368	81	98.78	3e-33	143
LG01	Marker30354	CM003380.1	1	80	11307407	11307327	80	98.77	1e-31	138
LG01	Marker14337	CM003380.1	1	80	3012422	3012343	80	100	9e-34	145
LG01	Marker35138	CM003380.1	1	80	2680820	2680899	80	100	9e-34	145
LG01	Marker50106	CM003380.1	1	81	2744635	2744555	81	100	3e-34	147
LG01	Marker25062	CM003380.1	1	81	2619556	2619636	80	98.77	1e-32	141
LG01	Marker78176	CM003380.1	1	80	2852421	2852342	80	100	9e-34	145
LG01	Marker33924	CM003380.1	1	81	2833802	2833722	81	100	3e-34	147
LG01	Marker52006	CM003380.1	1	80	3076926	3076847	80	100	9e-34	145
LG01	Marker71052	CM003378.1	1	81	19422853	19422773	81	100	3e-34	147
LG01	Marker3561	JZJH01035978.1	1	80	2629	2708	80	100	9e-34	145
LG01	Marker13793	KQ258512.1	1	80	45224	45145	79	98.75	4e-32	140
LG01	Marker6659	KQ258394.1	1	81	9075	9155	81	100	3e-34	147
LG01	Marker13383	KQ258559.1	1	80	477866	477945	80	100	9e-34	145
LG01	Marker20121	KQ258323.1	1	80	125767	125846	80	100	9e-34	145
LG01	Marker31363	KQ258457.1	1	80	312145	312224	80	100	9e-34	145
LG01	Marker16248	KQ258253.1	1	80	38287	38366	80	100	9e-34	145
LG01	Marker14613	KQ258269.1	1	80	185467	185388	79	98.75	4e-32	140
LG01	Marker35776	KQ258353.1	1	80	37393	37472	79	98.75	4e-32	140
LG01	Marker28901	KQ258398.1	1	80	63091	63170	80	100	9e-34	145
LG01	Marker34610	KQ258269.1	1	80	121672	121751	80	100	9e-34	145
LG01	Marker25484	KQ258353.1	1	80	469853	469932	80	100	9e-34	145
LG01	Marker35671	JZJH01035377.1	1	83	1044	1126	82	98.8	9e-34	145
LG01	Marker61255	KQ258457.1	1	81	287322	287242	81	100	3e-34	147
LG01	Marker51288	KQ258457.1	1	80	184371	184451	80	98.77	1e-31	138
LG01	Marker50328	KQ258559.1	1	81	535377	535297	81	100	3e-34	147
LG01	Marker38991	KQ258427.1	1	81	18556	18476	81	100	3e-34	147
LG01	Marker88710	KQ258457.1	1	80	411659	411580	80	100	9e-34	145
LG01	Marker37589	KQ258253.1	1	80	75660	75739	80	100	9e-34	145
LG01	Marker54718	KQ258520.1	1	80	119468	119547	80	100	9e-34	145
LG01	Marker72529	KQ258285.1	1	80	517256	517335	80	100	9e-34	145
LG01	Marker61030	KQ258296.1	1	83	103810	103728	83	100	2e-35	150
LG01	Marker63402	KQ258336.1	1	84	28506	28589	84	100	6e-36	152
LG01	Marker66205	KQ258323.1	1	80	33767	33688	80	100	9e-34	145
LG01	Marker52296	KQ258457.1	1	81	27251	27331	81	100	3e-34	147
LG01	Marker82465	KQ258451.1	1	80	239315	239236	80	100	9e-34	145
LG01	Marker46631	KQ258353.1	1	80	557095	557174	80	100	9e-34	145
LG01	Marker50711	KQ258496.1	1	80	39325	39404	79	98.75	4e-32	140
LG01	Marker51487	KQ258285.1	1	80	366042	365963	80	100	9e-34	145
LG01	Marker157210	KQ258457.1	1	80	235106	235185	79	98.75	4e-32	140
LG01	Marker68607	KQ258496.1	1	80	88158	88237	80	100	9e-34	145
LG01	Marker61603	KQ258323.1	1	82	302735	302654	81	98.78	3e-33	143
LG01	Marker114230	KQ258285.1	1	83	99303	99385	82	98.8	9e-34	145
LG01	Marker64384	KQ258248.1	1	80	56844	56765	80	100	9e-34	145
LG01	Marker85480	KQ258516.1	1	80	6154	6233	80	100	9e-34	145
LG02	Marker4923	CM003376.1	1	80	15481730	15481809	80	100	9e-34	145
LG02	Marker2125	CM003376.1	1	80	14429555	14429476	80	100	9e-34	145
LG02	Marker5544	CM003376.1	1	80	14342184	14342263	79	98.75	4e-32	140
LG02	Marker5570	CM003376.1	1	83	13850699	13850781	83	100	2e-35	150
LG02	Marker13084	CM003376.1	1	80	14897537	14897616	79	98.75	4e-32	140
LG02	Marker14978	CM003376.1	1	80	18779109	18779188	80	100	9e-34	145
LG02	Marker14054	CM003376.1	1	80	17165317	17165396	80	100	9e-34	145
LG02	Marker20938	CM003376.1	1	80	17191444	17191365	80	100	9e-34	145
LG02	Marker16567	CM003376.1	1	81	17353687	17353607	81	100	3e-34	147
LG02	Marker21704	CM003376.1	1	80	18606186	18606265	80	100	9e-34	145
LG02	Marker3940	CM003376.1	1	81	17251804	17251724	81	100	3e-34	147
LG02	Marker9505	CM003376.1	1	80	6711235	6711156	80	100	9e-34	145
LG02	Marker8322	CM003376.1	1	80	17868256	17868335	79	98.75	4e-32	140
LG02	Marker12591	CM003376.1	1	80	14204640	14204561	80	100	9e-34	145
LG02	Marker9904	CM003376.1	1	80	16958424	16958345	80	100	9e-34	145
LG02	Marker12938	CM003376.1	1	81	15052584	15052664	81	100	3e-34	147
LG02	Marker36975	CM003376.1	1	81	19255537	19255617	81	100	3e-34	147
LG02	Marker12217	CM003376.1	1	80	18000561	18000640	80	100	9e-34	145
LG02	Marker22360	CM003376.1	1	80	16434410	16434331	80	100	9e-34	145
LG02	Marker21442	CM003376.1	1	80	18014268	18014189	79	98.75	4e-32	140
LG02	Marker31610	CM003376.1	1	80	2860901	2860980	80	100	9e-34	145
LG02	Marker28167	CM003376.1	1	84	17143916	17143999	84	100	6e-36	152
LG02	Marker16171	CM003376.1	1	80	3132312	3132233	80	100	9e-34	145
LG02	Marker16943	CM003376.1	1	81	4872766	4872846	81	100	3e-34	147
LG02	Marker11329	CM003376.1	1	80	3006731	3006652	80	100	9e-34	145
LG02	Marker19077	CM003376.1	1	81	4885423	4885343	80	98.77	1e-32	141
LG02	Marker21608	CM003376.1	1	80	3007084	3007005	80	100	9e-34	145
LG02	Marker28552	CM003376.1	1	81	17221230	17221150	81	100	3e-34	147
LG02	Marker26647	CM003376.1	1	81	17841114	17841194	80	98.77	1e-32	141
LG02	Marker53857	CM003376.1	1	80	3832026	3831947	80	100	9e-34	145
LG02	Marker22489	CM003376.1	1	80	14852362	14852283	80	100	9e-34	145
LG02	Marker20014	CM003376.1	1	80	2538368	2538289	80	100	9e-34	145
LG02	Marker19964	CM003376.1	1	81	17346894	17346974	81	100	3e-34	147
LG02	Marker39441	CM003376.1	1	80	15733916	15733995	80	100	9e-34	145
LG02	Marker18977	CM003376.1	1	80	18075692	18075771	79	98.75	4e-32	140
LG02	Marker34454	CM003376.1	1	81	17829097	17829017	80	98.77	1e-32	141
LG02	Marker28134	CM003376.1	1	81	2331405	2331325	81	100	3e-34	147
LG02	Marker24906	CM003376.1	1	85	17653541	17653625	84	98.82	8e-35	149
LG02	Marker75811	CM003376.1	1	80	3802858	3802937	80	100	9e-34	145
LG02	Marker31542	CM003376.1	1	80	8982900	8982979	80	100	9e-34	145
LG02	Marker32734	CM003376.1	1	80	3800118	3800039	80	100	9e-34	145
LG02	Marker54941	CM003376.1	1	81	14494306	14494226	81	100	3e-34	147
LG02	Marker15169	CM003376.1	1	82	2503883	2503964	81	98.78	3e-33	143
LG02	Marker66507	CM003376.1	1	81	14506106	14506026	81	100	3e-34	147
LG02	Marker62501	CM003376.1	1	80	16364988	16364909	80	100	9e-34	145
LG02	Marker20001	CM003376.1	1	80	4037936	4037857	80	100	9e-34	145
LG02	Marker52294	CM003376.1	1	83	6227201	6227283	82	98.8	9e-34	145
LG02	Marker47348	CM003376.1	1	81	18060001	18060081	80	98.77	1e-32	141
LG02	Marker39489	CM003376.1	1	81	14287488	14287408	81	100	3e-34	147
LG02	Marker42145	CM003376.1	1	81	3603474	3603554	81	100	3e-34	147
LG02	Marker53873	CM003376.1	1	80	14897179	14897258	79	98.75	4e-32	140
LG02	Marker42564	CM003376.1	1	81	16584186	16584106	81	100	3e-34	147
LG02	Marker61355	CM003376.1	1	80	3082657	3082578	79	98.75	4e-32	140
LG02	Marker58429	CM003376.1	1	80	5469387	5469466	80	100	9e-34	145
LG02	Marker40833	CM003376.1	1	80	17627104	17627025	79	98.75	4e-32	140
LG02	Marker75672	CM003376.1	1	80	16336105	16336184	80	100	9e-34	145
LG02	Marker46383	CM003376.1	1	80	3830290	3830369	80	100	9e-34	145
LG02	Marker21568	CM003376.1	1	81	16467498	16467418	81	100	3e-34	147
LG02	Marker48609	CM003376.1	1	80	2818049	2817970	80	100	9e-34	145
LG02	Marker28841	CM003376.1	1	80	16932697	16932776	80	100	9e-34	145
LG02	Marker54790	CM003376.1	1	81	17948083	17948163	81	100	3e-34	147
LG02	Marker34746	CM003376.1	1	80	17868933	17868854	80	100	9e-34	145
LG02	Marker61663	CM003376.1	1	80	5021776	5021697	80	100	9e-34	145
LG02	Marker53728	CM003376.1	1	80	18217178	18217099	80	100	9e-34	145
LG02	Marker42334	CM003376.1	1	80	14337150	14337229	80	100	9e-34	145
LG02	Marker78289	CM003376.1	1	80	14205628	14205707	80	100	9e-34	145
LG02	Marker33270	CM003376.1	1	81	1779837	1779757	81	100	3e-34	147
LG02	Marker48044	CM003376.1	1	80	1554701	1554622	80	100	9e-34	145
LG02	Marker162939	CM003376.1	1	80	17228389	17228468	80	100	9e-34	145
LG02	Marker28589	CM003376.1	1	80	12498657	12498578	80	100	9e-34	145
LG02	Marker34563	CM003376.1	1	83	4966337	4966255	83	100	2e-35	150
LG02	Marker67797	CM003376.1	1	81	17828696	17828616	81	100	3e-34	147
LG02	Marker58813	CM003376.1	1	80	944218	944297	80	100	9e-34	145
LG02	Marker23185	CM003376.1	1	80	17223754	17223675	80	100	9e-34	145
LG02	Marker38118	CM003376.1	1	80	18062764	18062685	80	100	9e-34	145
LG02	Marker38277	CM003376.1	1	81	15613430	15613350	81	100	3e-34	147
LG02	Marker62791	CM003376.1	1	80	16931678	16931757	80	100	9e-34	145
LG02	Marker112128	CM003376.1	1	80	17248895	17248974	80	100	9e-34	145
LG02	Marker75276	CM003376.1	1	80	14938464	14938543	80	100	9e-34	145
LG02	Marker45464	CM003376.1	1	81	1304849	1304929	81	100	3e-34	147
LG02	Marker54560	CM003376.1	1	82	13111087	13111168	82	100	8e-35	149
LG02	Marker29595	CM003376.1	1	80	13307453	13307532	80	100	9e-34	145
LG02	Marker38317	CM003376.1	1	80	5292416	5292337	80	100	9e-34	145
LG02	Marker31450	CM003376.1	1	80	18037787	18037708	80	100	9e-34	145
LG02	Marker53942	CM003376.1	1	80	18179873	18179794	80	100	9e-34	145
LG02	Marker63443	CM003376.1	1	83	4913114	4913032	83	100	2e-35	150
LG02	Marker51198	CM003376.1	1	80	18220749	18220670	80	100	9e-34	145
LG02	Marker87060	CM003376.1	1	81	14911119	14911199	81	100	3e-34	147
LG02	Marker19843	CM003376.1	1	80	9083739	9083818	80	100	9e-34	145
LG02	Marker91336	CM003376.1	1	84	3790438	3790355	83	98.81	3e-34	147
LG02	Marker32953	CM003376.1	1	81	18040323	18040403	81	100	3e-34	147
LG02	Marker54503	CM003376.1	1	80	7378092	7378014	79	98.75	5e-31	136
LG02	Marker28518	CM003376.1	1	80	122586	122665	80	100	9e-34	145
LG02	Marker94314	CM003376.1	1	80	17183783	17183704	80	100	9e-34	145
LG02	Marker59614	CM003376.1	1	80	16968820	16968741	80	100	9e-34	145
LG02	Marker47958	CM003376.1	1	80	17243737	17243658	80	100	9e-34	145
LG02	Marker50230	CM003376.1	1	80	18068814	18068735	80	100	9e-34	145
LG02	Marker166090	CM003376.1	1	80	17220845	17220766	80	100	9e-34	145
LG02	Marker65984	CM003376.1	1	85	693822	693906	84	98.82	8e-35	149
LG02	Marker81685	CM003376.1	1	80	9637550	9637629	80	100	9e-34	145
LG02	Marker34682	CM003376.1	1	80	9281019	9280940	80	100	9e-34	145
LG02	Marker57306	CM003376.1	1	80	3558509	3558588	80	100	9e-34	145
LG02	Marker50134	CM003376.1	1	83	4883551	4883633	82	98.8	9e-34	145
LG02	Marker89909	CM003376.1	1	80	3583752	3583673	79	98.75	4e-32	140
LG02	Marker31621	CM003376.1	1	80	4865838	4865917	80	100	9e-34	145
LG02	Marker66202	CM003376.1	1	80	2495452	2495531	79	98.75	4e-32	140
LG02	Marker64496	CM003376.1	1	80	13544194	13544273	80	100	9e-34	145
LG02	Marker160213	CM003376.1	1	81	11357641	11357561	81	100	3e-34	147
LG02	Marker82198	CM003376.1	1	81	1999741	1999821	81	100	3e-34	147
LG02	Marker71797	CM003376.1	1	80	781144	781223	79	98.75	4e-32	140
LG02	Marker43994	CM003376.1	1	85	13337968	13338052	85	100	2e-36	154
LG02	Marker73599	CM003376.1	1	80	7849848	7849769	80	100	9e-34	145
LG02	Marker87627	CM003376.1	1	80	4869830	4869909	80	100	9e-34	145
LG02	Marker79286	CM003376.1	1	80	18221768	18221689	80	100	9e-34	145
LG02	Marker106612	CM003376.1	1	80	18578265	18578186	79	98.75	4e-32	140
LG02	Marker58034	CM003376.1	1	84	3415513	3415596	83	98.81	3e-34	147
LG02	Marker93346	CM003376.1	1	84	16352248	16352165	83	98.81	3e-34	147
LG02	Marker50812	CM003376.1	1	80	18195754	18195833	80	100	9e-34	145
LG02	Marker64877	CM003376.1	1	85	13994453	13994369	85	100	2e-36	154
LG02	Marker137491	CM003376.1	1	80	15050401	15050322	80	100	9e-34	145
LG02	Marker90878	CM003376.1	1	80	18176912	18176991	80	100	9e-34	145
LG02	Marker39885	CM003376.1	1	84	5311697	5311614	83	98.81	3e-34	147
LG02	Marker169030	CM003376.1	1	80	18956482	18956561	80	100	9e-34	145
LG02	Marker141186	CM003376.1	1	80	515632	515553	80	100	9e-34	145
LG02	Marker137829	CM003376.1	1	80	17296196	17296275	80	100	9e-34	145
LG02	Marker70884	CM003376.1	1	81	15025591	15025671	80	98.77	1e-32	141
LG02	Marker62832	CM003376.1	1	80	17631174	17631095	80	100	9e-34	145
LG02	Marker37541	CM003376.1	1	82	17970563	17970482	82	100	8e-35	149
LG02	Marker39545	CM003376.1	1	80	2507311	2507390	79	98.75	4e-32	140
LG02	Marker102538	CM003376.1	1	80	14585227	14585148	80	100	9e-34	145
LG02	Marker51623	CM003376.1	1	80	7087646	7087725	80	100	9e-34	145
LG02	Marker83336	CM003376.1	1	80	14909518	14909597	80	100	9e-34	145
LG02	Marker70119	CM003376.1	1	82	17802226	17802307	82	100	8e-35	149
LG02	Marker117588	CM003376.1	1	81	18042501	18042581	81	100	3e-34	147
LG02	Marker144083	CM003376.1	1	81	12726489	12726569	80	98.77	1e-32	141
LG02	Marker62784	CM003376.1	1	80	18220756	18220835	80	100	9e-34	145
LG02	Marker126579	CM003376.1	1	80	17112650	17112571	80	100	9e-34	145
LG02	Marker88964	CM003376.1	1	80	14463962	14463883	80	100	9e-34	145
LG02	Marker79097	CM003376.1	1	82	14966172	14966091	82	100	8e-35	149
LG02	Marker65751	CM003376.1	1	80	4878124	4878045	80	100	9e-34	145
LG02	Marker36133	CM003376.1	1	80	17147077	17147156	80	100	9e-34	145
LG02	Marker97422	CM003376.1	1	81	15424329	15424409	81	100	3e-34	147
LG02	Marker122629	CM003376.1	1	80	8103419	8103340	79	98.75	4e-32	140
LG02	Marker67880	CM003376.1	1	83	3909051	3909133	82	98.8	9e-34	145
LG02	Marker120617	CM003376.1	1	80	9579643	9579564	80	100	9e-34	145
LG02	Marker93945	CM003376.1	1	80	18009517	18009438	80	100	9e-34	145
LG02	Marker98731	CM003376.1	1	80	17311500	17311579	80	100	9e-34	145
LG02	Marker59911	CM003376.1	1	80	17623276	17623197	79	98.75	4e-32	140
LG02	Marker96323	CM003376.1	1	80	2984844	2984765	80	100	9e-34	145
LG02	Marker46426	CM003376.1	1	80	17297676	17297597	80	100	9e-34	145
LG02	Marker96287	CM003376.1	1	80	16919074	16918995	80	100	9e-34	145
LG02	Marker85280	CM003376.1	1	80	1119810	1119731	80	100	9e-34	145
LG02	Marker81737	CM003376.1	1	80	17927730	17927809	80	100	9e-34	145
LG02	Marker68438	CM003376.1	1	80	3084045	3084124	80	100	9e-34	145
LG02	Marker56904	CM003376.1	1	81	3211969	3211889	81	100	3e-34	147
LG02	Marker51054	CM003376.1	1	81	3795021	3794941	81	100	3e-34	147
LG02	Marker68226	CM003376.1	1	80	8730708	8730787	80	100	9e-34	145
LG02	Marker73135	CM003376.1	1	80	2695164	2695085	80	100	9e-34	145
LG02	Marker94265	CM003376.1	1	80	16996950	16996871	80	100	9e-34	145
LG02	Marker119439	CM003376.1	1	81	26140	26220	81	100	3e-34	147
LG02	Marker1996	CM003380.1	1	80	33310695	33310774	80	100	9e-34	145
LG02	Marker8602	CM003378.1	1	83	11890985	11891067	82	98.8	9e-34	145
LG02	Marker15471	CM003380.1	1	85	17446883	17446800	84	98.82	9e-34	145
LG02	Marker16269	CM003379.1	1	80	22842262	22842183	80	100	9e-34	145
LG02	Marker40351	CM003377.1	1	81	15234854	15234934	81	100	3e-34	147
LG02	Marker25446	CM003373.1	1	83	41178914	41178996	83	100	2e-35	150
LG02	Marker35215	CM003377.1	1	83	15158977	15159059	82	98.8	9e-34	145
LG02	Marker23229	CM003377.1	1	84	15562192	15562275	83	98.81	3e-34	147
LG02	Marker31191	CM003373.1	1	81	40926893	40926813	81	100	3e-34	147
LG02	Marker16990	CM003380.1	1	80	32931331	32931252	80	100	9e-34	145
LG02	Marker34657	CM003380.1	1	83	33047463	33047545	82	98.8	9e-34	145
LG02	Marker78049	CM003377.1	1	80	15224428	15224349	80	100	9e-34	145
LG02	Marker57525	CM003377.1	1	80	15060378	15060299	80	100	9e-34	145
LG02	Marker61373	CM003377.1	1	84	15077457	15077374	83	98.81	3e-34	147
LG02	Marker51106	CM003378.1	1	83	21606518	21606436	83	100	2e-35	150
LG02	Marker8160	KQ258369.1	1	81	43411	43491	81	100	3e-34	147
LG02	Marker15667	KQ258560.1	1	81	13004	13084	80	98.77	1e-32	141
LG02	Marker5018	KQ258369.1	1	80	455438	455359	79	98.75	4e-32	140
LG02	Marker8075	JZJH01035046.1	1	80	1139	1060	80	100	9e-34	145
LG02	Marker3819	KQ258378.1	1	80	169471	169392	80	100	9e-34	145
LG02	Marker18834	KQ258468.1	1	80	78203	78282	80	100	9e-34	145
LG02	Marker29479	KQ258325.1	1	80	80142	80221	80	100	9e-34	145
LG02	Marker16412	KQ258389.1	1	80	377267	377346	80	100	9e-34	145
LG02	Marker20823	KQ258389.1	1	80	828966	828887	80	100	9e-34	145
LG02	Marker38407	KQ258413.1	1	81	34246	34326	80	98.77	1e-32	141
LG02	Marker83936	KQ258369.1	1	80	392125	392204	80	100	9e-34	145
LG02	Marker72809	KQ258339.1	1	81	255582	255502	81	100	3e-34	147
LG02	Marker67245	KQ258389.1	1	80	738590	738669	80	100	9e-34	145
LG02	Marker24076	KQ258413.1	1	83	433791	433709	82	98.8	9e-34	145
LG02	Marker34023	KQ258369.1	1	80	129123	129044	80	100	9e-34	145
LG02	Marker34643	KQ258413.1	1	80	90446	90525	79	98.75	4e-32	140
LG02	Marker43585	KQ258389.1	1	80	340931	340852	79	98.75	4e-32	140
LG02	Marker46285	KQ258265.1	1	80	266868	266789	79	98.75	4e-32	140
LG02	Marker59794	KQ258473.1	1	80	277175	277254	79	98.75	4e-32	140
LG02	Marker44051	JZJH01035158.1	1	81	151	71	81	100	3e-34	147
LG02	Marker96435	KQ258389.1	1	80	915122	915043	80	100	9e-34	145
LG02	Marker40283	KQ258560.1	1	82	207873	207953	81	98.78	4e-32	140
LG02	Marker133687	KQ258325.1	1	80	336333	336412	79	98.75	4e-32	140
LG02	Marker64477	KQ258413.1	1	84	131637	131554	83	98.81	3e-34	147
LG02	Marker55275	KQ258263.1	1	83	121566	121484	82	98.8	9e-34	145
LG02	Marker60072	KQ258475.1	1	80	161427	161506	80	100	9e-34	145
LG02	Marker54208	KQ258325.1	1	80	194607	194686	80	100	9e-34	145
LG02	Marker41434	KQ258333.1	1	80	173894	173815	80	100	9e-34	145
LG02	Marker68842	KQ258325.1	1	81	286249	286169	81	100	3e-34	147
LG02	Marker83885	KQ258475.1	1	80	215734	215655	80	100	9e-34	145
LG02	Marker76664	KQ258369.1	1	80	228310	228389	80	100	9e-34	145
LG02	Marker85251	KQ258413.1	1	80	578028	578107	80	100	9e-34	145
LG02	Marker101895	KQ258473.1	1	80	277107	277186	80	100	9e-34	145
LG02	Marker75073	KQ258475.1	1	80	257208	257287	80	100	9e-34	145
LG02	Marker71113	KQ258413.1	1	80	513531	513610	80	100	9e-34	145
LG02	Marker71054	KQ258277.1	1	80	500629	500708	80	100	9e-34	145
LG02	Marker74931	KQ258369.1	1	81	210732	210652	81	100	3e-34	147
LG02	Marker73897	KQ258339.1	1	81	101221	101141	81	100	3e-34	147
LG03	Marker1294	CM003374.1	1	81	33343985	33343905	80	98.77	1e-32	141
LG03	Marker1944	CM003374.1	1	80	14016301	14016222	80	100	9e-34	145
LG03	Marker2233	CM003374.1	1	81	22562360	22562440	80	98.77	1e-32	141
LG03	Marker2810	CM003374.1	1	80	5494776	5494855	79	98.75	4e-32	140
LG03	Marker4636	CM003374.1	1	81	9671818	9671899	80	98.77	4e-32	140
LG03	Marker3500	CM003374.1	1	80	23758233	23758312	80	100	9e-34	145
LG03	Marker3359	CM003374.1	1	80	12473801	12473722	80	100	9e-34	145
LG03	Marker4977	CM003374.1	1	80	32120526	32120447	79	98.75	4e-32	140
LG03	Marker4055	CM003374.1	1	82	9512343	9512262	82	100	8e-35	149
LG03	Marker6488	CM003374.1	1	81	5475135	5475215	80	98.77	1e-32	141
LG03	Marker9011	CM003374.1	1	80	31568320	31568399	80	100	9e-34	145
LG03	Marker8542	CM003374.1	1	80	22497766	22497687	80	100	9e-34	145
LG03	Marker4816	CM003374.1	1	81	6167731	6167651	81	100	3e-34	147
LG03	Marker7199	CM003374.1	1	81	11790780	11790860	80	98.77	1e-32	141
LG03	Marker9516	CM003374.1	1	80	15797566	15797645	79	98.75	4e-32	140
LG03	Marker3464	CM003374.1	1	80	29355316	29355237	80	100	9e-34	145
LG03	Marker25337	CM003374.1	1	81	28271137	28271217	80	98.77	1e-32	141
LG03	Marker17436	CM003374.1	1	82	17899345	17899264	82	100	8e-35	149
LG03	Marker9446	CM003374.1	1	80	25030996	25031075	80	100	9e-34	145
LG03	Marker8528	CM003374.1	1	80	6462871	6462950	80	100	9e-34	145
LG03	Marker7820	CM003374.1	1	81	16308558	16308478	81	100	3e-34	147
LG03	Marker4346	CM003374.1	1	82	3959817	3959736	82	100	8e-35	149
LG03	Marker9811	CM003374.1	1	80	34308081	34308002	80	100	9e-34	145
LG03	Marker7155	CM003374.1	1	81	24499527	24499606	80	98.77	1e-31	138
LG03	Marker28049	CM003374.1	1	82	15455064	15455145	82	100	8e-35	149
LG03	Marker17464	CM003374.1	1	81	10369051	10369131	81	100	3e-34	147
LG03	Marker18278	CM003374.1	1	80	1461951	1462030	79	98.75	4e-32	140
LG03	Marker26071	CM003374.1	1	80	30547340	30547261	80	100	9e-34	145
LG03	Marker18963	CM003374.1	1	80	31019017	31018938	80	100	9e-34	145
LG03	Marker14852	CM003374.1	1	81	5427199	5427279	80	98.77	1e-32	141
LG03	Marker16916	CM003374.1	1	81	27491841	27491761	81	100	3e-34	147
LG03	Marker8252	CM003374.1	1	80	24525444	24525522	79	98.75	5e-31	136
LG03	Marker23093	CM003374.1	1	80	674856	674777	80	100	9e-34	145
LG03	Marker12627	CM003374.1	1	82	7364169	7364088	82	100	8e-35	149
LG03	Marker13340	CM003374.1	1	80	7448299	7448220	80	100	9e-34	145
LG03	Marker23974	CM003374.1	1	84	16041243	16041160	83	98.81	3e-34	147
LG03	Marker31402	CM003374.1	1	80	31250095	31250016	80	100	9e-34	145
LG03	Marker44207	CM003374.1	1	83	33092344	33092426	82	98.8	9e-34	145
LG03	Marker49135	CM003374.1	1	80	29185488	29185410	79	98.75	5e-31	136
LG03	Marker10928	CM003374.1	1	80	22468372	22468293	80	100	9e-34	145
LG03	Marker29765	CM003374.1	1	82	31877726	31877645	82	100	8e-35	149
LG03	Marker24633	CM003374.1	1	80	30163917	30163838	80	100	9e-34	145
LG03	Marker18914	CM003374.1	1	80	16046781	16046861	80	98.77	1e-31	138
LG03	Marker31216	CM003374.1	1	80	33401151	33401072	80	100	9e-34	145
LG03	Marker11860	CM003374.1	1	82	434626	434708	82	98.8	1e-32	141
LG03	Marker27861	CM003374.1	1	81	15221016	15220936	81	100	3e-34	147
LG03	Marker24466	CM003374.1	1	80	3977657	3977578	80	100	9e-34	145
LG03	Marker12691	CM003374.1	1	80	5501537	5501616	80	100	9e-34	145
LG03	Marker27701	CM003374.1	1	80	32695066	32694987	79	98.75	4e-32	140
LG03	Marker44399	CM003374.1	1	80	27128760	27128839	80	100	9e-34	145
LG03	Marker14504	CM003374.1	1	80	22755430	22755351	80	100	9e-34	145
LG03	Marker17169	CM003374.1	1	80	7008735	7008656	79	98.75	4e-32	140
LG03	Marker32863	CM003374.1	1	80	11521515	11521594	80	100	9e-34	145
LG03	Marker17310	CM003374.1	1	80	19308937	19309016	80	100	9e-34	145
LG03	Marker39309	CM003374.1	1	83	1948761	1948679	83	100	2e-35	150
LG03	Marker22946	CM003374.1	1	80	33026460	33026539	80	100	9e-34	145
LG03	Marker21028	CM003374.1	1	80	24558681	24558602	80	100	9e-34	145
LG03	Marker67842	CM003374.1	1	80	288520	288599	79	98.75	4e-32	140
LG03	Marker12290	CM003374.1	1	81	11809725	11809645	81	100	3e-34	147
LG03	Marker21956	CM003374.1	1	80	5164038	5163959	80	100	9e-34	145
LG03	Marker14303	CM003374.1	1	80	5667135	5667056	80	100	9e-34	145
LG03	Marker25972	CM003374.1	1	80	23084942	23085021	80	100	9e-34	145
LG03	Marker36146	CM003374.1	1	80	15740284	15740363	80	100	9e-34	145
LG03	Marker42321	CM003374.1	1	80	26468365	26468444	80	100	9e-34	145
LG03	Marker18912	CM003374.1	1	80	314660	314581	79	98.75	4e-32	140
LG03	Marker23943	CM003374.1	1	80	923347	923426	80	100	9e-34	145
LG03	Marker19546	CM003374.1	1	80	12478772	12478693	80	100	9e-34	145
LG03	Marker16385	CM003374.1	1	82	16824342	16824261	82	100	8e-35	149
LG03	Marker31765	CM003374.1	1	81	13923410	13923330	80	98.77	1e-32	141
LG03	Marker15679	CM003374.1	1	81	24205118	24205038	81	100	3e-34	147
LG03	Marker75855	CM003374.1	1	80	33355115	33355036	80	100	9e-34	145
LG03	Marker21471	CM003374.1	1	80	28529496	28529575	80	100	9e-34	145
LG03	Marker29759	CM003374.1	1	80	18031515	18031594	80	100	9e-34	145
LG03	Marker31749	CM003374.1	1	80	29361386	29361307	79	98.75	4e-32	140
LG03	Marker9274	CM003374.1	1	80	32588328	32588407	80	100	9e-34	145
LG03	Marker7614	CM003374.1	1	82	29845013	29844932	82	100	8e-35	149
LG03	Marker10897	CM003374.1	1	82	24214288	24214369	81	98.78	3e-33	143
LG03	Marker27086	CM003374.1	1	80	7851791	7851870	80	100	9e-34	145
LG03	Marker47499	CM003374.1	1	81	9042080	9042000	80	98.77	1e-32	141
LG03	Marker44769	CM003374.1	1	80	29664956	29665035	80	100	9e-34	145
LG03	Marker30292	CM003374.1	1	80	5755268	5755347	80	100	9e-34	145
LG03	Marker28275	CM003374.1	1	80	19716402	19716323	80	100	9e-34	145
LG03	Marker46617	CM003374.1	1	81	22355127	22355047	81	100	3e-34	147
LG03	Marker29496	CM003374.1	1	81	12163859	12163939	80	98.77	1e-32	141
LG03	Marker65780	CM003374.1	1	82	22517672	22517753	82	100	8e-35	149
LG03	Marker54373	CM003374.1	1	80	4618121	4618200	79	98.75	4e-32	140
LG03	Marker50038	CM003374.1	1	81	32656076	32655996	81	100	3e-34	147
LG03	Marker40888	CM003374.1	1	82	12783972	12783891	82	100	8e-35	149
LG03	Marker72976	CM003374.1	1	80	18651668	18651589	80	100	9e-34	145
LG03	Marker15392	CM003374.1	1	80	22281539	22281460	80	100	9e-34	145
LG03	Marker47508	CM003374.1	1	80	3689143	3689222	80	100	9e-34	145
LG03	Marker18310	CM003374.1	1	80	231349	231428	80	100	9e-34	145
LG03	Marker73737	CM003374.1	1	80	8653267	8653346	80	100	9e-34	145
LG03	Marker40741	CM003374.1	1	82	22802036	22802117	81	98.78	3e-33	143
LG03	Marker55020	CM003374.1	1	81	4424539	4424459	81	100	3e-34	147
LG03	Marker71537	CM003374.1	1	80	33612460	33612539	80	100	9e-34	145
LG03	Marker64408	CM003374.1	1	80	22992397	22992318	80	100	9e-34	145
LG03	Marker36558	CM003374.1	1	83	22863564	22863646	82	98.8	9e-34	145
LG03	Marker43689	CM003374.1	1	80	546657	546578	79	98.75	4e-32	140
LG03	Marker24530	CM003374.1	1	82	29498517	29498436	82	100	8e-35	149
LG03	Marker32803	CM003374.1	1	82	22405412	22405493	82	100	8e-35	149
LG03	Marker46033	CM003374.1	1	80	18699912	18699833	80	100	9e-34	145
LG03	Marker40671	CM003374.1	1	80	18780754	18780675	80	100	9e-34	145
LG03	Marker50177	CM003374.1	1	80	22486274	22486353	80	100	9e-34	145
LG03	Marker33059	CM003374.1	1	82	22302721	22302802	82	100	8e-35	149
LG03	Marker33394	CM003374.1	1	80	9809437	9809517	80	98.77	1e-31	138
LG03	Marker128342	CM003374.1	1	80	33902942	33903021	79	98.75	4e-32	140
LG03	Marker45104	CM003374.1	1	80	32061202	32061123	79	98.75	4e-32	140
LG03	Marker33767	CM003374.1	1	82	22420212	22420131	81	98.78	3e-33	143
LG03	Marker46157	CM003374.1	1	80	10935713	10935634	80	100	9e-34	145
LG03	Marker42331	CM003374.1	1	80	14501789	14501868	80	100	9e-34	145
LG03	Marker27892	CM003374.1	1	80	28034642	28034563	79	98.75	4e-32	140
LG03	Marker26567	CM003374.1	1	81	27448786	27448866	81	100	3e-34	147
LG03	Marker51444	CM003374.1	1	80	6705597	6705676	80	100	9e-34	145
LG03	Marker98331	CM003374.1	1	80	24220965	24221044	80	100	9e-34	145
LG03	Marker51369	CM003374.1	1	80	8523087	8523008	80	100	9e-34	145
LG03	Marker62772	CM003374.1	1	83	26641992	26642074	83	100	2e-35	150
LG03	Marker40104	CM003374.1	1	83	3995345	3995427	82	98.8	9e-34	145
LG03	Marker75183	CM003374.1	1	81	561895	561815	80	98.77	1e-32	141
LG03	Marker54942	CM003374.1	1	80	22351684	22351763	80	100	9e-34	145
LG03	Marker45859	CM003374.1	1	80	16288684	16288763	79	98.75	4e-32	140
LG03	Marker59197	CM003374.1	1	80	9352890	9352969	80	100	9e-34	145
LG03	Marker73377	CM003374.1	1	82	13772578	13772497	81	98.78	3e-33	143
LG03	Marker87111	CM003374.1	1	82	31664111	31664192	82	100	8e-35	149
LG03	Marker78318	CM003374.1	1	80	16850113	16850034	79	98.75	4e-32	140
LG03	Marker44371	CM003374.1	1	80	30226124	30226203	80	100	9e-34	145
LG03	Marker56693	CM003374.1	1	83	3721037	3720955	82	98.8	9e-34	145
LG03	Marker39731	CM003374.1	1	80	28223858	28223937	80	100	9e-34	145
LG03	Marker64117	CM003374.1	1	81	22134614	22134534	80	98.77	1e-32	141
LG03	Marker82875	CM003374.1	1	80	28049142	28049221	80	100	9e-34	145
LG03	Marker61908	CM003374.1	1	80	8579418	8579339	80	100	9e-34	145
LG03	Marker28035	CM003374.1	1	80	21410110	21410189	80	100	9e-34	145
LG03	Marker14841	CM003374.1	1	80	22405701	22405780	80	100	9e-34	145
LG03	Marker45944	CM003374.1	1	80	5030655	5030576	80	100	9e-34	145
LG03	Marker45292	CM003374.1	1	80	26117923	26118002	80	100	9e-34	145
LG03	Marker31300	CM003374.1	1	80	16112955	16113034	80	100	9e-34	145
LG03	Marker46498	CM003374.1	1	80	22512077	22512156	80	100	9e-34	145
LG03	Marker59931	CM003374.1	1	84	16525734	16525651	84	100	6e-36	152
LG03	Marker150268	CM003374.1	1	80	29700948	29700869	80	100	9e-34	145
LG03	Marker70045	CM003374.1	1	80	11860194	11860273	80	100	9e-34	145
LG03	Marker57864	CM003374.1	1	80	32849610	32849531	80	100	9e-34	145
LG03	Marker37159	CM003374.1	1	80	15365166	15365087	80	100	9e-34	145
LG03	Marker101540	CM003374.1	1	80	6436527	6436606	80	100	9e-34	145
LG03	Marker32749	CM003374.1	1	80	16265783	16265862	80	100	9e-34	145
LG03	Marker49661	CM003374.1	1	81	27652314	27652394	80	98.77	1e-32	141
LG03	Marker50167	CM003374.1	1	80	23034210	23034289	80	100	9e-34	145
LG03	Marker96587	CM003374.1	1	82	15096630	15096711	82	100	8e-35	149
LG03	Marker35937	CM003374.1	1	81	31755494	31755574	81	100	3e-34	147
LG03	Marker58332	CM003374.1	1	82	5533534	5533453	82	100	8e-35	149
LG03	Marker50857	CM003374.1	1	80	32952456	32952535	80	100	9e-34	145
LG03	Marker48544	CM003374.1	1	80	33374722	33374643	80	100	9e-34	145
LG03	Marker56732	CM003374.1	1	81	2921634	2921714	81	100	3e-34	147
LG03	Marker61412	CM003374.1	1	80	2276646	2276567	80	100	9e-34	145
LG03	Marker64159	CM003374.1	1	80	20057433	20057354	79	98.75	4e-32	140
LG03	Marker42458	CM003374.1	1	81	11526059	11526139	81	100	3e-34	147
LG03	Marker60446	CM003374.1	1	80	7350863	7350942	80	100	9e-34	145
LG03	Marker46796	CM003374.1	1	81	16145805	16145725	80	98.77	1e-32	141
LG03	Marker93484	CM003374.1	1	80	17277799	17277720	80	100	9e-34	145
LG03	Marker57040	CM003374.1	1	82	29293212	29293293	82	100	8e-35	149
LG03	Marker68746	CM003374.1	1	80	9075024	9074945	80	100	9e-34	145
LG03	Marker116295	CM003374.1	1	80	25598584	25598663	80	100	9e-34	145
LG03	Marker90649	CM003374.1	1	80	6463301	6463222	80	100	9e-34	145
LG03	Marker73189	CM003374.1	1	80	18583198	18583119	79	98.75	4e-32	140
LG03	Marker71479	CM003374.1	1	80	20680222	20680143	80	100	9e-34	145
LG03	Marker57272	CM003374.1	1	83	28460605	28460523	83	100	2e-35	150
LG03	Marker94146	CM003374.1	1	80	25504033	25503954	80	100	9e-34	145
LG03	Marker40028	CM003374.1	1	83	19936083	19936001	82	98.8	9e-34	145
LG03	Marker31150	CM003374.1	1	80	33777846	33777767	80	100	9e-34	145
LG03	Marker86754	CM003374.1	1	80	7406567	7406488	80	100	9e-34	145
LG03	Marker48618	CM003374.1	1	80	6460240	6460319	79	98.75	4e-32	140
LG03	Marker71144	CM003374.1	1	81	22363898	22363978	81	100	3e-34	147
LG03	Marker86950	CM003374.1	1	80	3720872	3720951	80	100	9e-34	145
LG03	Marker114725	CM003374.1	1	83	17276000	17276082	82	98.8	9e-34	145
LG03	Marker81911	CM003374.1	1	80	27510690	27510769	80	100	9e-34	145
LG03	Marker74062	CM003374.1	1	80	3324890	3324811	80	100	9e-34	145
LG03	Marker91671	CM003374.1	1	80	14837649	14837570	80	100	9e-34	145
LG03	Marker64735	CM003374.1	1	81	23254195	23254275	81	100	3e-34	147
LG03	Marker61444	CM003374.1	1	81	25134096	25134176	80	98.77	1e-32	141
LG03	Marker37612	CM003374.1	1	80	22367839	22367760	80	100	9e-34	145
LG03	Marker57234	CM003374.1	1	80	29190449	29190528	79	98.75	4e-32	140
LG03	Marker103977	CM003374.1	1	84	34077963	34078046	83	98.81	3e-34	147
LG03	Marker114142	CM003374.1	1	80	4424307	4424386	80	100	9e-34	145
LG03	Marker105020	CM003374.1	1	80	33489221	33489300	80	100	9e-34	145
LG03	Marker91804	CM003374.1	1	80	15454082	15454003	80	100	9e-34	145
LG03	Marker115224	CM003374.1	1	80	19147994	19148073	80	100	9e-34	145
LG03	Marker103348	CM003374.1	1	80	3001380	3001301	80	100	9e-34	145
LG03	Marker141576	CM003374.1	1	80	16669893	16669814	79	98.75	4e-32	140
LG03	Marker85801	CM003374.1	1	80	29056520	29056599	80	100	9e-34	145
LG03	Marker79659	CM003374.1	1	81	25560649	25560729	81	100	3e-34	147
LG03	Marker116136	CM003374.1	1	80	3125618	3125539	79	98.75	4e-32	140
LG03	Marker72841	CM003374.1	1	83	7227824	7227906	83	100	2e-35	150
LG03	Marker60511	CM003374.1	1	80	25247487	25247408	80	100	9e-34	145
LG03	Marker116702	CM003374.1	1	80	26282943	26282864	80	100	9e-34	145
LG03	Marker92614	CM003374.1	1	80	16172129	16172208	80	100	9e-34	145
LG03	Marker89021	CM003374.1	1	80	27826050	27826129	80	100	9e-34	145
LG03	Marker60319	CM003374.1	1	80	8963174	8963095	80	100	9e-34	145
LG03	Marker44358	CM003374.1	1	80	31704281	31704360	80	100	9e-34	145
LG03	Marker94848	CM003374.1	1	80	19541221	19541142	79	98.75	4e-32	140
LG03	Marker113455	CM003374.1	1	80	6681404	6681483	80	100	9e-34	145
LG03	Marker115721	CM003374.1	1	81	19495804	19495724	81	100	3e-34	147
LG03	Marker72663	CM003374.1	1	80	18488466	18488545	80	100	9e-34	145
LG03	Marker78532	CM003374.1	1	80	13591553	13591632	80	100	9e-34	145
LG03	Marker115509	CM003374.1	1	81	20999579	20999499	81	100	3e-34	147
LG03	Marker117885	CM003374.1	1	80	13194061	13193982	80	100	9e-34	145
LG03	Marker149812	CM003374.1	1	83	22505810	22505728	82	98.8	9e-34	145
LG03	Marker100244	CM003374.1	1	80	22522024	22521945	80	100	9e-34	145
LG03	Marker4761	CM003379.1	1	80	3592049	3592128	80	100	9e-34	145
LG03	Marker10856	CM003379.1	1	80	1940201	1940280	80	100	9e-34	145
LG03	Marker19372	CM003379.1	1	80	2654056	2654135	80	100	9e-34	145
LG03	Marker28443	CM003379.1	1	80	3454434	3454513	80	100	9e-34	145
LG03	Marker19860	CM003379.1	1	80	2527311	2527232	79	98.75	4e-32	140
LG03	Marker27828	CM003379.1	1	80	4258186	4258107	80	100	9e-34	145
LG03	Marker20416	CM003379.1	1	81	2390921	2390841	81	100	3e-34	147
LG03	Marker20905	CM003379.1	1	81	2614030	2613950	81	100	3e-34	147
LG03	Marker67581	CM003379.1	1	83	1957711	1957629	83	100	2e-35	150
LG03	Marker8641	CM003379.1	1	80	2262444	2262523	80	100	9e-34	145
LG03	Marker44793	CM003379.1	1	80	2766391	2766470	80	100	9e-34	145
LG03	Marker87827	CM003379.1	1	80	3523137	3523058	80	100	9e-34	145
LG03	Marker26801	CM003379.1	1	80	4033842	4033921	80	100	9e-34	145
LG03	Marker52131	CM003379.1	1	80	3630968	3631047	80	100	9e-34	145
LG03	Marker39278	CM003379.1	1	81	3050411	3050491	81	100	3e-34	147
LG03	Marker45621	CM003379.1	1	80	2325700	2325621	80	100	9e-34	145
LG03	Marker67060	CM003379.1	1	80	3556572	3556651	80	100	9e-34	145
LG03	Marker87416	CM003379.1	1	80	2857045	2857124	80	100	9e-34	145
LG03	Marker115892	CM003379.1	1	80	3535600	3535521	79	98.75	4e-32	140
LG03	Marker62885	CM003379.1	1	81	1963394	1963314	81	100	3e-34	147
LG03	Marker5028	KQ258272.1	1	80	284956	285035	80	100	9e-34	145
LG03	Marker15337	KQ258467.1	1	80	218158	218237	80	100	9e-34	145
LG03	Marker13682	KQ258442.1	1	80	61716	61637	80	100	9e-34	145
LG03	Marker12820	JZJH01035449.1	1	80	594	515	80	100	9e-34	145
LG03	Marker14149	KQ258260.1	1	83	40604	40522	82	98.8	9e-34	145
LG03	Marker42632	KQ258467.1	1	81	166681	166601	81	100	3e-34	147
LG03	Marker27548	KQ258392.1	1	81	130735	130815	81	100	3e-34	147
LG03	Marker9487	KQ258467.1	1	80	130223	130144	79	98.75	4e-32	140
LG03	Marker16889	KQ258491.1	1	82	46978	47059	82	100	8e-35	149
LG03	Marker14289	KQ258297.1	1	82	523280	523199	82	100	8e-35	149
LG03	Marker23725	KQ258300.1	1	80	360239	360160	80	100	9e-34	145
LG03	Marker85114	KQ258442.1	1	80	2367	2446	80	100	9e-34	145
LG03	Marker50737	KQ258442.1	1	81	198503	198423	81	100	3e-34	147
LG03	Marker74023	KQ258399.1	1	80	834489	834410	80	100	9e-34	145
LG03	Marker57921	KQ258505.1	1	80	67993	68072	80	100	9e-34	145
LG03	Marker50022	KQ258442.1	1	80	856075	855996	80	100	9e-34	145
LG03	Marker41053	JZJH01009763.1	1	81	148	228	81	100	3e-34	147
LG03	Marker44870	KQ258442.1	1	80	154894	154973	79	98.75	4e-32	140
LG03	Marker40232	KQ258399.1	1	80	700291	700370	80	100	9e-34	145
LG03	Marker67000	KQ258392.1	1	82	139528	139447	82	100	8e-35	149
LG03	Marker39181	KQ258399.1	1	82	994008	994089	81	98.78	3e-33	143
LG03	Marker22423	KQ258467.1	1	80	765541	765462	80	100	9e-34	145
LG03	Marker94494	KQ258505.1	1	80	255846	255767	80	100	9e-34	145
LG03	Marker27975	KQ258255.1	1	80	87085	87006	80	100	9e-34	145
LG03	Marker38739	KQ258593.1	1	80	23902	23823	80	100	9e-34	145
LG03	Marker83584	KQ258399.1	1	80	520621	520542	80	100	9e-34	145
LG03	Marker111709	KQ258608.1	1	84	2410	2493	83	98.81	3e-34	147
LG03	Marker96639	KQ258399.1	1	82	280115	280196	82	100	8e-35	149
LG03	Marker67035	KQ258272.1	1	80	53986	54065	80	100	9e-34	145
LG03	Marker92307	JZJH01035283.1	1	80	1040	1119	80	100	9e-34	145
LG03	Marker92414	KQ258491.1	1	80	37931	38010	80	100	9e-34	145
LG03	Marker111683	JZJH01035265.1	1	83	315	233	82	98.8	9e-34	145
LG03	Marker127781	KQ258399.1	1	83	890627	890709	83	100	2e-35	150
LG03	Marker81731	KQ258272.1	1	80	285834	285913	79	98.75	4e-32	140
LG03	Marker63176	KQ258300.1	1	80	281156	281077	80	100	9e-34	145
LG03	Marker81401	KQ258255.1	1	80	34040	34119	80	100	9e-34	145
LG04	Marker2956	CM003381.1	1	80	5380590	5380511	80	100	9e-34	145
LG04	Marker2043	CM003381.1	1	80	17548884	17548805	80	100	9e-34	145
LG04	Marker2778	CM003381.1	1	80	5489395	5489474	79	98.75	4e-32	140
LG04	Marker3667	CM003381.1	1	80	25357797	25357718	80	100	9e-34	145
LG04	Marker3531	CM003381.1	1	80	11248583	11248662	79	98.75	4e-32	140
LG04	Marker3675	CM003381.1	1	80	17680634	17680555	80	100	9e-34	145
LG04	Marker2715	CM003381.1	1	80	17547668	17547747	79	98.75	4e-32	140
LG04	Marker6835	CM003381.1	1	80	12066200	12066279	80	100	9e-34	145
LG04	Marker7441	CM003381.1	1	80	3589263	3589342	80	100	9e-34	145
LG04	Marker9041	CM003381.1	1	80	522660	522739	80	100	9e-34	145
LG04	Marker2966	CM003381.1	1	80	17950388	17950467	80	100	9e-34	145
LG04	Marker4223	CM003381.1	1	80	6476269	6476190	80	100	9e-34	145
LG04	Marker2804	CM003381.1	1	81	19545450	19545370	80	98.77	1e-32	141
LG04	Marker3217	CM003381.1	1	80	12353620	12353699	80	100	9e-34	145
LG04	Marker8769	CM003381.1	1	81	16641901	16641981	81	100	3e-34	147
LG04	Marker9056	CM003381.1	1	83	21173258	21173176	82	98.8	9e-34	145
LG04	Marker3364	CM003381.1	1	80	8105704	8105625	80	100	9e-34	145
LG04	Marker5728	CM003381.1	1	80	774130	774051	80	100	9e-34	145
LG04	Marker10735	CM003381.1	1	80	17630380	17630301	79	98.75	4e-32	140
LG04	Marker8829	CM003381.1	1	81	12150728	12150808	81	100	3e-34	147
LG04	Marker5835	CM003381.1	1	81	19829500	19829420	81	100	3e-34	147
LG04	Marker13578	CM003381.1	1	81	18595317	18595397	81	100	3e-34	147
LG04	Marker19929	CM003381.1	1	80	20096325	20096246	79	98.75	4e-32	140
LG04	Marker7835	CM003381.1	1	80	18355050	18355129	79	98.75	4e-32	140
LG04	Marker9156	CM003381.1	1	80	5650446	5650367	80	100	9e-34	145
LG04	Marker5344	CM003381.1	1	80	19864766	19864845	80	100	9e-34	145
LG04	Marker15047	CM003381.1	1	80	16764138	16764217	80	100	9e-34	145
LG04	Marker8184	CM003381.1	1	80	23467829	23467750	80	100	9e-34	145
LG04	Marker26731	CM003381.1	1	80	23332172	23332093	80	100	9e-34	145
LG04	Marker9073	CM003381.1	1	80	15319220	15319141	80	100	9e-34	145
LG04	Marker19688	CM003381.1	1	82	17214608	17214527	82	100	8e-35	149
LG04	Marker48694	CM003381.1	1	81	3568871	3568791	81	100	3e-34	147
LG04	Marker21171	CM003381.1	1	80	15625158	15625237	80	100	9e-34	145
LG04	Marker11515	CM003381.1	1	80	15655088	15655167	79	98.75	4e-32	140
LG04	Marker17524	CM003381.1	1	82	15562138	15562057	82	100	8e-35	149
LG04	Marker11543	CM003381.1	1	81	23943551	23943471	81	100	3e-34	147
LG04	Marker15372	CM003381.1	1	80	17654517	17654596	79	98.75	4e-32	140
LG04	Marker30446	CM003381.1	1	81	18582748	18582668	81	100	3e-34	147
LG04	Marker27433	CM003381.1	1	80	17367711	17367790	80	100	9e-34	145
LG04	Marker18009	CM003381.1	1	81	17601904	17601824	81	100	3e-34	147
LG04	Marker30603	CM003381.1	1	80	20830781	20830702	80	100	9e-34	145
LG04	Marker48828	CM003381.1	1	80	18436538	18436617	80	100	9e-34	145
LG04	Marker20396	CM003381.1	1	81	26008131	26008211	81	100	3e-34	147
LG04	Marker19543	CM003381.1	1	80	23888237	23888158	79	98.75	4e-32	140
LG04	Marker35240	CM003381.1	1	81	20282404	20282484	80	98.77	1e-32	141
LG04	Marker16456	CM003381.1	1	80	23942884	23942963	80	100	9e-34	145
LG04	Marker10870	CM003381.1	1	82	21508754	21508835	82	100	8e-35	149
LG04	Marker31617	CM003381.1	1	80	7359883	7359962	80	100	9e-34	145
LG04	Marker27163	CM003381.1	1	81	14099926	14099846	81	100	3e-34	147
LG04	Marker16475	CM003381.1	1	80	22692651	22692572	80	100	9e-34	145
LG04	Marker12588	CM003381.1	1	80	4400566	4400645	80	100	9e-34	145
LG04	Marker19002	CM003381.1	1	80	20902561	20902482	80	100	9e-34	145
LG04	Marker30644	CM003381.1	1	80	3441150	3441071	80	100	9e-34	145
LG04	Marker11855	CM003381.1	1	80	5276494	5276573	80	100	9e-34	145
LG04	Marker52613	CM003381.1	1	80	8485906	8485827	80	100	9e-34	145
LG04	Marker22873	CM003381.1	1	80	24546262	24546183	80	100	9e-34	145
LG04	Marker34728	CM003381.1	1	82	2434523	2434604	82	100	8e-35	149
LG04	Marker22361	CM003381.1	1	80	11123693	11123772	80	100	9e-34	145
LG04	Marker22956	CM003381.1	1	80	5319184	5319263	80	100	9e-34	145
LG04	Marker24002	CM003381.1	1	80	16217232	16217153	80	100	9e-34	145
LG04	Marker10456	CM003381.1	1	80	16609441	16609520	80	100	9e-34	145
LG04	Marker55748	CM003381.1	1	81	2629105	2629185	81	100	3e-34	147
LG04	Marker16549	CM003381.1	1	83	17371281	17371199	82	98.8	9e-34	145
LG04	Marker20298	CM003381.1	1	81	23246954	23247034	80	98.77	1e-32	141
LG04	Marker10849	CM003381.1	1	80	4909059	4908980	80	100	9e-34	145
LG04	Marker74185	CM003381.1	1	80	16139193	16139114	80	100	9e-34	145
LG04	Marker12519	CM003381.1	1	80	23720166	23720087	80	100	9e-34	145
LG04	Marker31707	CM003381.1	1	81	4349825	4349905	81	100	3e-34	147
LG04	Marker36544	CM003381.1	1	80	3541790	3541711	80	100	9e-34	145
LG04	Marker27330	CM003381.1	1	80	15654996	15654917	80	100	9e-34	145
LG04	Marker34135	CM003381.1	1	80	20220190	20220269	80	100	9e-34	145
LG04	Marker13331	CM003381.1	1	80	18749085	18749006	79	98.75	4e-32	140
LG04	Marker26235	CM003381.1	1	80	6553516	6553595	79	98.75	4e-32	140
LG04	Marker22000	CM003381.1	1	80	24511428	24511349	80	100	9e-34	145
LG04	Marker26444	CM003381.1	1	80	14331031	14331109	79	98.75	5e-31	136
LG04	Marker44308	CM003381.1	1	80	16417510	16417589	80	100	9e-34	145
LG04	Marker31541	CM003381.1	1	80	15649978	15650057	79	98.75	4e-32	140
LG04	Marker19616	CM003381.1	1	81	12372506	12372586	81	100	3e-34	147
LG04	Marker31485	CM003381.1	1	81	19175805	19175885	81	100	3e-34	147
LG04	Marker52795	CM003381.1	1	80	26023677	26023598	80	100	9e-34	145
LG04	Marker57875	CM003381.1	1	80	11161921	11161842	79	98.75	4e-32	140
LG04	Marker46155	CM003381.1	1	80	19743852	19743931	80	100	9e-34	145
LG04	Marker52562	CM003381.1	1	80	22889009	22888930	80	100	9e-34	145
LG04	Marker15658	CM003381.1	1	80	16053120	16053199	80	100	9e-34	145
LG04	Marker50224	CM003381.1	1	80	23495398	23495319	80	100	9e-34	145
LG04	Marker39313	CM003381.1	1	80	5460436	5460357	80	100	9e-34	145
LG04	Marker25180	CM003381.1	1	80	19599693	19599772	80	100	9e-34	145
LG04	Marker23681	CM003381.1	1	80	22630180	22630101	80	100	9e-34	145
LG04	Marker45311	CM003381.1	1	81	16755506	16755426	81	100	3e-34	147
LG04	Marker34501	CM003381.1	1	80	20906276	20906355	80	100	9e-34	145
LG04	Marker47501	CM003381.1	1	82	22704572	22704653	82	100	8e-35	149
LG04	Marker71935	CM003381.1	1	80	18348856	18348935	79	98.75	4e-32	140
LG04	Marker47067	CM003381.1	1	80	17670586	17670665	80	100	9e-34	145
LG04	Marker28882	CM003381.1	1	80	9792313	9792392	80	100	9e-34	145
LG04	Marker25452	CM003381.1	1	82	14095088	14095169	81	98.78	3e-33	143
LG04	Marker65963	CM003381.1	1	80	17971024	17971104	80	98.77	1e-31	138
LG04	Marker28984	CM003381.1	1	80	19698176	19698097	80	100	9e-34	145
LG04	Marker11032	CM003381.1	1	82	15485992	15486073	81	98.78	3e-33	143
LG04	Marker31351	CM003381.1	1	80	19719805	19719884	80	100	9e-34	145
LG04	Marker36147	CM003381.1	1	81	8583097	8583177	81	100	3e-34	147
LG04	Marker35099	CM003381.1	1	81	14984343	14984263	81	100	3e-34	147
LG04	Marker46690	CM003381.1	1	82	16610634	16610553	82	100	8e-35	149
LG04	Marker85975	CM003381.1	1	80	23654805	23654884	80	100	9e-34	145
LG04	Marker23505	CM003381.1	1	83	7250204	7250286	82	98.8	9e-34	145
LG04	Marker54901	CM003381.1	1	80	16823568	16823647	80	100	9e-34	145
LG04	Marker42652	CM003381.1	1	80	23737746	23737667	79	98.75	4e-32	140
LG04	Marker23858	CM003381.1	1	82	19968403	19968322	81	98.78	3e-33	143
LG04	Marker34074	CM003381.1	1	80	15309728	15309807	80	100	9e-34	145
LG04	Marker61611	CM003381.1	1	80	21505769	21505690	80	100	9e-34	145
LG04	Marker51970	CM003381.1	1	80	20919647	20919726	80	100	9e-34	145
LG04	Marker44282	CM003381.1	1	83	20391036	20391118	83	100	2e-35	150
LG04	Marker80213	CM003381.1	1	80	20175500	20175579	80	100	9e-34	145
LG04	Marker40920	CM003381.1	1	80	19150607	19150528	80	100	9e-34	145
LG04	Marker43747	CM003381.1	1	83	177761	177679	82	98.8	9e-34	145
LG04	Marker34894	CM003381.1	1	80	17593702	17593781	80	100	9e-34	145
LG04	Marker41047	CM003381.1	1	83	16128210	16128292	82	98.8	9e-34	145
LG04	Marker16545	CM003381.1	1	80	20924496	20924575	80	100	9e-34	145
LG04	Marker39062	CM003381.1	1	81	18642966	18642886	81	100	3e-34	147
LG04	Marker24309	CM003381.1	1	80	15270936	15271015	80	100	9e-34	145
LG04	Marker53863	CM003381.1	1	80	7547482	7547402	80	98.77	1e-31	138
LG04	Marker32555	CM003381.1	1	80	20665401	20665480	79	98.75	4e-32	140
LG04	Marker56684	CM003381.1	1	80	19696874	19696953	80	100	9e-34	145
LG04	Marker47105	CM003381.1	1	80	16117590	16117669	80	100	9e-34	145
LG04	Marker39065	CM003381.1	1	80	20202471	20202550	80	100	9e-34	145
LG04	Marker56076	CM003381.1	1	81	20562189	20562269	81	100	3e-34	147
LG04	Marker51401	CM003381.1	1	81	25455122	25455042	81	100	3e-34	147
LG04	Marker45236	CM003381.1	1	80	3459686	3459765	80	100	9e-34	145
LG04	Marker51910	CM003381.1	1	83	23323007	23322925	83	100	2e-35	150
LG04	Marker34819	CM003381.1	1	81	19371888	19371808	81	100	3e-34	147
LG04	Marker77608	CM003381.1	1	80	3023566	3023487	80	100	9e-34	145
LG04	Marker111960	CM003381.1	1	80	140807	140886	80	100	9e-34	145
LG04	Marker51958	CM003381.1	1	80	17339175	17339254	80	100	9e-34	145
LG04	Marker89349	CM003381.1	1	80	18951355	18951434	80	100	9e-34	145
LG04	Marker74915	CM003381.1	1	80	25376297	25376376	80	100	9e-34	145
LG04	Marker97979	CM003381.1	1	80	19286261	19286182	79	98.75	4e-32	140
LG04	Marker47883	CM003381.1	1	85	11669198	11669114	85	100	2e-36	154
LG04	Marker52884	CM003381.1	1	80	23494652	23494573	80	100	9e-34	145
LG04	Marker52251	CM003381.1	1	80	11337838	11337917	80	100	9e-34	145
LG04	Marker44566	CM003381.1	1	80	25290934	25290855	80	100	9e-34	145
LG04	Marker46479	CM003381.1	1	80	16162129	16162050	80	100	9e-34	145
LG04	Marker92463	CM003381.1	1	80	6321286	6321365	80	100	9e-34	145
LG04	Marker58461	CM003381.1	1	81	20910209	20910289	81	100	3e-34	147
LG04	Marker42482	CM003381.1	1	81	21418225	21418145	81	100	3e-34	147
LG04	Marker34013	CM003381.1	1	80	20283565	20283486	80	100	9e-34	145
LG04	Marker49911	CM003381.1	1	81	16910427	16910347	81	100	3e-34	147
LG04	Marker34457	CM003381.1	1	81	10152087	10152167	81	100	3e-34	147
LG04	Marker54237	CM003381.1	1	82	24530208	24530127	82	100	8e-35	149
LG04	Marker18293	CM003381.1	1	80	17498991	17499070	80	100	9e-34	145
LG04	Marker33987	CM003381.1	1	80	11873557	11873478	80	100	9e-34	145
LG04	Marker57874	CM003381.1	1	81	23466547	23466467	81	100	3e-34	147
LG04	Marker38185	CM003381.1	1	80	8113699	8113620	80	100	9e-34	145
LG04	Marker68008	CM003381.1	1	81	22903752	22903672	81	100	3e-34	147
LG04	Marker37878	CM003381.1	1	80	15354936	15355015	79	98.75	4e-32	140
LG04	Marker70560	CM003381.1	1	80	22948307	22948386	80	100	9e-34	145
LG04	Marker35453	CM003381.1	1	80	3955024	3954945	79	98.75	4e-32	140
LG04	Marker77992	CM003381.1	1	83	3005803	3005885	83	100	2e-35	150
LG04	Marker37066	CM003381.1	1	81	6751946	6752026	81	100	3e-34	147
LG04	Marker107820	CM003381.1	1	81	19968410	19968490	81	100	3e-34	147
LG04	Marker31223	CM003381.1	1	81	16940711	16940631	81	100	3e-34	147
LG04	Marker51297	CM003381.1	1	81	9832629	9832709	81	100	3e-34	147
LG04	Marker28363	CM003381.1	1	80	16937002	16936923	80	100	9e-34	145
LG04	Marker92048	CM003381.1	1	80	182779	182700	80	100	9e-34	145
LG04	Marker20578	CM003381.1	1	80	19431747	19431826	80	100	9e-34	145
LG04	Marker21111	CM003381.1	1	80	2469359	2469438	80	100	9e-34	145
LG04	Marker54855	CM003381.1	1	83	18652651	18652733	82	98.8	9e-34	145
LG04	Marker31266	CM003381.1	1	80	12372499	12372420	80	100	9e-34	145
LG04	Marker41016	CM003381.1	1	81	24788317	24788237	81	100	3e-34	147
LG04	Marker52145	CM003381.1	1	81	19468982	19469062	81	100	3e-34	147
LG04	Marker46432	CM003381.1	1	80	19604716	19604795	79	98.75	4e-32	140
LG04	Marker79563	CM003381.1	1	80	20176389	20176310	80	100	9e-34	145
LG04	Marker50683	CM003381.1	1	81	16661476	16661396	81	100	3e-34	147
LG04	Marker79066	CM003381.1	1	80	24511435	24511514	80	100	9e-34	145
LG04	Marker67040	CM003381.1	1	82	23129732	23129651	81	98.78	3e-33	143
LG04	Marker94467	CM003381.1	1	82	25399487	25399406	82	100	8e-35	149
LG04	Marker42500	CM003381.1	1	80	16047616	16047695	80	100	9e-34	145
LG04	Marker57643	CM003381.1	1	80	16021512	16021591	80	100	9e-34	145
LG04	Marker43591	CM003381.1	1	81	15562145	15562225	81	100	3e-34	147
LG04	Marker54836	CM003381.1	1	81	5062764	5062684	81	100	3e-34	147
LG04	Marker47611	CM003381.1	1	80	2494812	2494733	80	100	9e-34	145
LG04	Marker49112	CM003381.1	1	80	757189	757268	80	100	9e-34	145
LG04	Marker58739	CM003381.1	1	80	20881448	20881527	80	100	9e-34	145
LG04	Marker45808	CM003381.1	1	81	20169091	20169171	81	100	3e-34	147
LG04	Marker51983	CM003381.1	1	80	17726698	17726619	80	100	9e-34	145
LG04	Marker55839	CM003381.1	1	80	22900923	22901002	80	100	9e-34	145
LG04	Marker66440	CM003381.1	1	80	19366488	19366567	79	98.75	4e-32	140
LG04	Marker28245	CM003381.1	1	82	3028808	3028889	81	98.78	3e-33	143
LG04	Marker37739	CM003381.1	1	80	24689679	24689600	80	100	9e-34	145
LG04	Marker26819	CM003381.1	1	80	4817754	4817676	79	98.75	5e-31	136
LG04	Marker46460	CM003381.1	1	80	20276737	20276658	80	100	9e-34	145
LG04	Marker43351	CM003381.1	1	80	19588686	19588607	80	100	9e-34	145
LG04	Marker69255	CM003381.1	1	80	14249598	14249677	79	98.75	4e-32	140
LG04	Marker104170	CM003381.1	1	80	23936294	23936215	80	100	9e-34	145
LG04	Marker85585	CM003381.1	1	80	204031	204110	80	100	9e-34	145
LG04	Marker52326	CM003381.1	1	80	20756704	20756783	80	100	9e-34	145
LG04	Marker24433	CM003381.1	1	85	15535644	15535728	84	98.82	8e-35	149
LG04	Marker111214	CM003381.1	1	81	16175418	16175498	81	100	3e-34	147
LG04	Marker140270	CM003381.1	1	81	3558235	3558315	81	100	3e-34	147
LG04	Marker54662	CM003381.1	1	80	13760631	13760552	80	100	9e-34	145
LG04	Marker46116	CM003381.1	1	80	6596755	6596834	80	100	9e-34	145
LG04	Marker75650	CM003381.1	1	81	16229104	16229024	81	100	3e-34	147
LG04	Marker65349	CM003381.1	1	81	24514456	24514536	81	100	3e-34	147
LG04	Marker77495	CM003381.1	1	83	10653980	10654062	82	98.8	9e-34	145
LG04	Marker114776	CM003381.1	1	80	23319562	23319483	80	100	9e-34	145
LG04	Marker44457	CM003381.1	1	80	11491020	11490941	80	100	9e-34	145
LG04	Marker62721	CM003381.1	1	80	5396084	5396005	80	100	9e-34	145
LG04	Marker93905	CM003381.1	1	82	15813944	15814025	82	100	8e-35	149
LG04	Marker45096	CM003381.1	1	81	20920513	20920433	81	100	3e-34	147
LG04	Marker93463	CM003381.1	1	80	21437022	21436943	80	100	9e-34	145
LG04	Marker56326	CM003381.1	1	80	20087595	20087674	80	100	9e-34	145
LG04	Marker46926	CM003381.1	1	80	7735657	7735578	79	98.75	4e-32	140
LG04	Marker81187	CM003381.1	1	80	22698002	22697923	80	100	9e-34	145
LG04	Marker88528	CM003381.1	1	80	19431417	19431338	80	100	9e-34	145
LG04	Marker49240	CM003381.1	1	80	10501711	10501790	80	100	9e-34	145
LG04	Marker64676	CM003381.1	1	81	8643938	8643858	80	98.77	1e-32	141
LG04	Marker89604	CM003381.1	1	81	17333808	17333728	81	100	3e-34	147
LG04	Marker52092	CM003381.1	1	80	20054252	20054173	80	100	9e-34	145
LG04	Marker43743	CM003381.1	1	83	23700095	23700177	82	98.8	9e-34	145
LG04	Marker64691	CM003381.1	1	80	15344530	15344451	80	100	9e-34	145
LG04	Marker58874	CM003381.1	1	80	8292382	8292461	80	100	9e-34	145
LG04	Marker92896	CM003381.1	1	80	21124035	21124114	79	98.75	4e-32	140
LG04	Marker69113	CM003381.1	1	81	20927693	20927773	81	100	3e-34	147
LG04	Marker77163	CM003381.1	1	80	16213445	16213524	80	100	9e-34	145
LG04	Marker57715	CM003381.1	1	80	20087225	20087304	80	100	9e-34	145
LG04	Marker113512	CM003381.1	1	80	11471542	11471621	80	100	9e-34	145
LG04	Marker95374	CM003381.1	1	80	16933511	16933590	80	100	9e-34	145
LG04	Marker145414	CM003381.1	1	83	15354217	15354299	82	98.8	9e-34	145
LG04	Marker53158	CM003381.1	1	80	14250378	14250299	80	100	9e-34	145
LG04	Marker84007	CM003381.1	1	80	17659715	17659794	80	100	9e-34	145
LG04	Marker68041	CM003381.1	1	80	23469633	23469554	80	100	9e-34	145
LG04	Marker76182	CM003381.1	1	80	3444447	3444526	80	100	9e-34	145
LG04	Marker58655	CM003381.1	1	80	3504964	3505043	80	100	9e-34	145
LG04	Marker68680	CM003381.1	1	81	15749866	15749786	81	100	3e-34	147
LG04	Marker90633	CM003381.1	1	80	7172928	7172849	80	100	9e-34	145
LG04	Marker116752	CM003381.1	1	80	17878901	17878980	79	98.75	4e-32	140
LG04	Marker77887	CM003381.1	1	80	15002133	15002212	80	100	9e-34	145
LG04	Marker85989	CM003381.1	1	81	15194069	15194149	81	100	3e-34	147
LG04	Marker159436	CM003381.1	1	80	3304546	3304467	80	100	9e-34	145
LG04	Marker66254	CM003381.1	1	80	17330951	17331030	79	98.75	4e-32	140
LG04	Marker58554	CM003381.1	1	85	3443360	3443445	85	98.84	3e-34	147
LG04	Marker103374	CM003381.1	1	83	19313826	19313908	82	98.8	9e-34	145
LG04	Marker85244	CM003381.1	1	80	15491571	15491492	79	98.75	4e-32	140
LG04	Marker129173	CM003381.1	1	80	4838309	4838230	80	100	9e-34	145
LG04	Marker93826	CM003381.1	1	80	6949616	6949695	80	100	9e-34	145
LG04	Marker92334	CM003381.1	1	81	9079668	9079588	81	100	3e-34	147
LG04	Marker66900	CM003381.1	1	80	2489987	2489908	80	100	9e-34	145
LG04	Marker62145	CM003381.1	1	80	19757179	19757258	79	98.75	4e-32	140
LG04	Marker84052	CM003381.1	1	80	19328345	19328424	79	98.75	4e-32	140
LG04	Marker93822	CM003381.1	1	80	3562595	3562674	80	100	9e-34	145
LG04	Marker69382	CM003381.1	1	80	16054920	16054999	79	98.75	4e-32	140
LG04	Marker42693	CM003381.1	1	80	21051802	21051723	80	100	9e-34	145
LG04	Marker101122	CM003381.1	1	82	16161864	16161783	81	98.78	3e-33	143
LG04	Marker69623	CM003381.1	1	80	21175770	21175691	80	100	9e-34	145
LG04	Marker91194	CM003381.1	1	80	15883123	15883044	80	100	9e-34	145
LG04	Marker85719	CM003381.1	1	80	23503848	23503769	80	100	9e-34	145
LG04	Marker96534	CM003381.1	1	81	16699115	16699195	80	98.77	1e-32	141
LG04	Marker116451	CM003381.1	1	80	20968368	20968289	80	100	9e-34	145
LG04	Marker47004	CM003381.1	1	80	24778192	24778113	79	98.75	4e-32	140
LG04	Marker75610	CM003381.1	1	80	18675082	18675003	80	100	9e-34	145
LG04	Marker94946	CM003381.1	1	80	19304501	19304580	80	100	9e-34	145
LG04	Marker68490	CM003381.1	1	80	7317347	7317268	80	100	9e-34	145
LG04	Marker67485	CM003381.1	1	81	16275661	16275581	81	100	3e-34	147
LG04	Marker70761	CM003381.1	1	83	16208730	16208648	83	100	2e-35	150
LG04	Marker63219	CM003381.1	1	81	5034125	5034205	81	100	3e-34	147
LG04	Marker3046	CM003373.1	1	81	10405739	10405659	81	100	3e-34	147
LG04	Marker11302	CM003377.1	1	80	21208560	21208639	80	100	9e-34	145
LG04	Marker8380	CM003377.1	1	81	19799706	19799786	81	100	3e-34	147
LG04	Marker9094	CM003377.1	1	81	19865185	19865265	81	100	3e-34	147
LG04	Marker14304	CM003377.1	1	80	19595564	19595643	80	100	9e-34	145
LG04	Marker47079	CM003377.1	1	82	19906925	19906844	82	100	8e-35	149
LG04	Marker90798	CM003377.1	1	82	21280102	21280021	81	98.78	3e-33	143
LG04	Marker26961	CM003377.1	1	82	20826600	20826681	81	98.78	3e-33	143
LG04	Marker87631	CM003377.1	1	80	21081433	21081354	80	100	9e-34	145
LG04	Marker67525	CM003377.1	1	80	20676461	20676382	80	100	9e-34	145
LG04	Marker62790	CM003373.1	1	81	24443827	24443747	81	100	3e-34	147
LG04	Marker71075	CM003377.1	1	80	20139731	20139810	80	100	9e-34	145
LG04	Marker152271	CM003377.1	1	80	21005131	21005052	80	100	9e-34	145
LG04	Marker60729	CM003377.1	1	80	20275404	20275483	80	100	9e-34	145
LG05	Marker2226	CM003373.1	1	80	18544565	18544644	80	100	9e-34	145
LG05	Marker1971	CM003373.1	1	80	9944964	9945043	79	98.75	4e-32	140
LG05	Marker4451	CM003373.1	1	80	23761988	23762067	79	98.75	4e-32	140
LG05	Marker2712	CM003373.1	1	80	9583706	9583785	80	100	9e-34	145
LG05	Marker4913	CM003373.1	1	82	14839927	14839846	82	100	8e-35	149
LG05	Marker4847	CM003373.1	1	80	16683527	16683606	80	100	9e-34	145
LG05	Marker3439	CM003373.1	1	80	16577496	16577575	80	100	9e-34	145
LG05	Marker3796	CM003373.1	1	80	15998831	15998910	80	100	9e-34	145
LG05	Marker5507	CM003373.1	1	81	12107748	12107668	80	98.77	1e-32	141
LG05	Marker4150	CM003373.1	1	80	10153510	10153589	80	100	9e-34	145
LG05	Marker4258	CM003373.1	1	80	14882948	14883027	80	100	9e-34	145
LG05	Marker19613	CM003373.1	1	81	18855296	18855216	81	100	3e-34	147
LG05	Marker9301	CM003373.1	1	80	10575746	10575825	79	98.75	4e-32	140
LG05	Marker3765	CM003373.1	1	82	17098850	17098769	81	98.78	3e-33	143
LG05	Marker6559	CM003373.1	1	81	9689437	9689517	81	100	3e-34	147
LG05	Marker15248	CM003373.1	1	80	21513537	21513616	80	100	9e-34	145
LG05	Marker6274	CM003373.1	1	83	12621551	12621469	83	100	2e-35	150
LG05	Marker5143	CM003373.1	1	80	16699147	16699068	80	100	9e-34	145
LG05	Marker8011	CM003373.1	1	80	9554706	9554627	80	100	9e-34	145
LG05	Marker15990	CM003373.1	1	80	9626189	9626110	80	100	9e-34	145
LG05	Marker6537	CM003373.1	1	82	8377511	8377592	82	100	8e-35	149
LG05	Marker22292	CM003373.1	1	81	18958540	18958620	81	100	3e-34	147
LG05	Marker10536	CM003373.1	1	81	21236297	21236217	81	100	3e-34	147
LG05	Marker10647	CM003373.1	1	80	15470440	15470361	80	100	9e-34	145
LG05	Marker14093	CM003373.1	1	81	17652612	17652692	81	100	3e-34	147
LG05	Marker20389	CM003373.1	1	80	12725482	12725561	79	98.75	4e-32	140
LG05	Marker28338	CM003373.1	1	81	21389346	21389426	81	100	3e-34	147
LG05	Marker13922	CM003373.1	1	80	16685293	16685372	80	100	9e-34	145
LG05	Marker24564	CM003373.1	1	80	21274609	21274530	80	100	9e-34	145
LG05	Marker10530	CM003373.1	1	80	12563951	12563872	80	100	9e-34	145
LG05	Marker9216	CM003373.1	1	80	11163867	11163945	79	98.75	5e-31	136
LG05	Marker6087	CM003373.1	1	81	9682560	9682640	80	98.77	1e-32	141
LG05	Marker21754	CM003373.1	1	82	18767238	18767319	82	100	8e-35	149
LG05	Marker17640	CM003373.1	1	80	12545668	12545589	80	100	9e-34	145
LG05	Marker8215	CM003373.1	1	80	10202868	10202789	80	100	9e-34	145
LG05	Marker21467	CM003373.1	1	80	17730215	17730136	80	100	9e-34	145
LG05	Marker29201	CM003373.1	1	82	11220385	11220466	82	100	8e-35	149
LG05	Marker13784	CM003373.1	1	80	21413972	21413893	79	98.75	4e-32	140
LG05	Marker12922	CM003373.1	1	81	23764872	23764952	80	98.77	1e-32	141
LG05	Marker6202	CM003373.1	1	82	21322101	21322182	81	98.78	3e-33	143
LG05	Marker13687	CM003373.1	1	80	12539425	12539504	80	100	9e-34	145
LG05	Marker20782	CM003373.1	1	81	23161141	23161061	80	98.77	1e-32	141
LG05	Marker27015	CM003373.1	1	80	12606755	12606676	80	100	9e-34	145
LG05	Marker13920	CM003373.1	1	80	9757461	9757383	79	98.75	5e-31	136
LG05	Marker21761	CM003373.1	1	81	8191279	8191199	81	100	3e-34	147
LG05	Marker37407	CM003373.1	1	80	20108032	20107953	80	100	9e-34	145
LG05	Marker49541	CM003373.1	1	80	15513761	15513840	80	100	9e-34	145
LG05	Marker13262	CM003373.1	1	80	21762333	21762412	79	98.75	4e-32	140
LG05	Marker6503	CM003373.1	1	81	21501028	21501108	81	100	3e-34	147
LG05	Marker28177	CM003373.1	1	80	18695234	18695155	80	100	9e-34	145
LG05	Marker29164	CM003373.1	1	80	9436366	9436287	79	98.75	4e-32	140
LG05	Marker67167	CM003373.1	1	81	21512170	21512250	81	100	3e-34	147
LG05	Marker41852	CM003373.1	1	81	21433661	21433581	80	98.77	1e-32	141
LG05	Marker42073	CM003373.1	1	81	14314981	14315061	81	100	3e-34	147
LG05	Marker15910	CM003373.1	1	80	14847963	14847884	80	100	9e-34	145
LG05	Marker19677	CM003373.1	1	83	8649958	8650040	82	98.8	9e-34	145
LG05	Marker18110	CM003373.1	1	80	11074873	11074952	80	100	9e-34	145
LG05	Marker39893	CM003373.1	1	82	16899486	16899567	82	100	8e-35	149
LG05	Marker24893	CM003373.1	1	80	17122411	17122490	80	100	9e-34	145
LG05	Marker27108	CM003373.1	1	80	17919912	17919833	79	98.75	4e-32	140
LG05	Marker37145	CM003373.1	1	80	16623676	16623597	79	98.75	4e-32	140
LG05	Marker35282	CM003373.1	1	84	8065070	8065153	83	98.81	3e-34	147
LG05	Marker32128	CM003373.1	1	80	16553262	16553341	80	100	9e-34	145
LG05	Marker28128	CM003373.1	1	80	15457179	15457258	80	100	9e-34	145
LG05	Marker58687	CM003373.1	1	80	13238513	13238434	79	98.75	4e-32	140
LG05	Marker20039	CM003373.1	1	81	17415166	17415086	81	100	3e-34	147
LG05	Marker32722	CM003373.1	1	82	16871805	16871886	81	98.78	3e-33	143
LG05	Marker9561	CM003373.1	1	80	15227398	15227477	80	100	9e-34	145
LG05	Marker8273	CM003373.1	1	80	14159743	14159664	79	98.75	4e-32	140
LG05	Marker16214	CM003373.1	1	80	20066325	20066404	80	100	9e-34	145
LG05	Marker14964	CM003373.1	1	80	21760785	21760864	79	98.75	4e-32	140
LG05	Marker47080	CM003373.1	1	80	21567984	21567905	80	100	9e-34	145
LG05	Marker47051	CM003373.1	1	83	8541202	8541120	82	98.8	9e-34	145
LG05	Marker16801	CM003373.1	1	84	9625567	9625650	83	98.81	3e-34	147
LG05	Marker18179	CM003373.1	1	80	14931469	14931548	79	98.75	4e-32	140
LG05	Marker33306	CM003373.1	1	81	12756393	12756473	81	100	3e-34	147
LG05	Marker24267	CM003373.1	1	80	21250892	21250971	80	100	9e-34	145
LG05	Marker29386	CM003373.1	1	80	8889602	8889681	80	100	9e-34	145
LG05	Marker28957	CM003373.1	1	81	9554713	9554793	81	100	3e-34	147
LG05	Marker35121	CM003373.1	1	81	17755107	17755027	80	98.77	1e-32	141
LG05	Marker44451	CM003373.1	1	80	14921430	14921351	80	100	9e-34	145
LG05	Marker26724	CM003373.1	1	81	10165784	10165704	81	100	3e-34	147
LG05	Marker15400	CM003373.1	1	80	16875152	16875231	79	98.75	4e-32	140
LG05	Marker40786	CM003373.1	1	81	24236096	24236176	81	100	3e-34	147
LG05	Marker34736	CM003373.1	1	82	24096476	24096395	82	100	8e-35	149
LG05	Marker27622	CM003373.1	1	80	23836867	23836788	79	98.75	4e-32	140
LG05	Marker19778	CM003373.1	1	80	15579217	15579138	79	98.75	4e-32	140
LG05	Marker51529	CM003373.1	1	80	17763352	17763431	80	100	9e-34	145
LG05	Marker49891	CM003373.1	1	81	9178416	9178336	81	100	3e-34	147
LG05	Marker57335	CM003373.1	1	80	9534979	9534900	80	100	9e-34	145
LG05	Marker13364	CM003373.1	1	80	18658599	18658520	80	100	9e-34	145
LG05	Marker52248	CM003373.1	1	80	14861821	14861742	80	100	9e-34	145
LG05	Marker20700	CM003373.1	1	80	9509162	9509241	80	100	9e-34	145
LG05	Marker34102	CM003373.1	1	83	21926257	21926339	82	98.8	9e-34	145
LG05	Marker39830	CM003373.1	1	80	13023384	13023305	80	100	9e-34	145
LG05	Marker15370	CM003373.1	1	80	14782411	14782332	79	98.75	4e-32	140
LG05	Marker64374	CM003373.1	1	80	12615199	12615120	80	100	9e-34	145
LG05	Marker33085	CM003373.1	1	80	15051098	15051177	79	98.75	4e-32	140
LG05	Marker34164	CM003373.1	1	81	15359973	15360053	81	100	3e-34	147
LG05	Marker90772	CM003373.1	1	80	23813967	23813888	80	100	9e-34	145
LG05	Marker51092	CM003373.1	1	81	17080189	17080269	80	98.77	1e-32	141
LG05	Marker25030	CM003373.1	1	80	17902321	17902400	80	100	9e-34	145
LG05	Marker63597	CM003373.1	1	83	18548935	18548853	83	100	2e-35	150
LG05	Marker48278	CM003373.1	1	80	16893376	16893455	80	100	9e-34	145
LG05	Marker61421	CM003373.1	1	80	16977632	16977711	80	100	9e-34	145
LG05	Marker25396	CM003373.1	1	80	21289755	21289676	80	100	9e-34	145
LG05	Marker27724	CM003373.1	1	80	23281971	23281892	79	98.75	4e-32	140
LG05	Marker27493	CM003373.1	1	80	21228526	21228605	80	100	9e-34	145
LG05	Marker42332	CM003373.1	1	81	18600178	18600098	81	100	3e-34	147
LG05	Marker49757	CM003373.1	1	80	14855068	14854989	80	100	9e-34	145
LG05	Marker25785	CM003373.1	1	80	21399823	21399744	80	100	9e-34	145
LG05	Marker40180	CM003373.1	1	84	15566352	15566269	84	100	6e-36	152
LG05	Marker26455	CM003373.1	1	80	14775518	14775439	80	100	9e-34	145
LG05	Marker16304	CM003373.1	1	80	14928303	14928224	80	100	9e-34	145
LG05	Marker52110	CM003373.1	1	80	10168054	10167975	80	100	9e-34	145
LG05	Marker19146	CM003373.1	1	80	15944538	15944617	80	100	9e-34	145
LG05	Marker35589	CM003373.1	1	80	24375662	24375583	80	100	9e-34	145
LG05	Marker48949	CM003373.1	1	81	16686394	16686474	81	100	3e-34	147
LG05	Marker22743	CM003373.1	1	82	9836711	9836792	81	98.78	3e-33	143
LG05	Marker68816	CM003373.1	1	80	22004149	22004070	80	100	9e-34	145
LG05	Marker34953	CM003373.1	1	80	11736526	11736605	80	100	9e-34	145
LG05	Marker49558	CM003373.1	1	82	21226210	21226291	82	100	8e-35	149
LG05	Marker37135	CM003373.1	1	80	19759322	19759243	80	100	9e-34	145
LG05	Marker26395	CM003373.1	1	81	17823008	17822928	81	100	3e-34	147
LG05	Marker28346	CM003373.1	1	80	22512413	22512334	80	100	9e-34	145
LG05	Marker46589	CM003373.1	1	80	18744069	18744148	80	100	9e-34	145
LG05	Marker33791	CM003373.1	1	80	18128563	18128484	80	100	9e-34	145
LG05	Marker69934	CM003373.1	1	81	21012731	21012651	81	100	3e-34	147
LG05	Marker63394	CM003373.1	1	80	15999766	15999845	80	100	9e-34	145
LG05	Marker28171	CM003373.1	1	80	17602163	17602242	80	100	9e-34	145
LG05	Marker52332	CM003373.1	1	80	16626118	16626197	80	100	9e-34	145
LG05	Marker39118	CM003373.1	1	83	9953252	9953334	82	98.8	9e-34	145
LG05	Marker56297	CM003373.1	1	80	17693141	17693220	79	98.75	4e-32	140
LG05	Marker32807	CM003373.1	1	81	12607204	12607284	80	98.77	1e-32	141
LG05	Marker102977	CM003373.1	1	81	9971195	9971275	81	100	3e-34	147
LG05	Marker22386	CM003373.1	1	81	22017792	22017712	81	100	3e-34	147
LG05	Marker105101	CM003373.1	1	81	17842114	17842034	80	98.77	1e-32	141
LG05	Marker41181	CM003373.1	1	80	23060769	23060848	79	98.75	4e-32	140
LG05	Marker21036	CM003373.1	1	80	9799818	9799897	80	100	9e-34	145
LG05	Marker41276	CM003373.1	1	81	10211400	10211480	81	100	3e-34	147
LG05	Marker44404	CM003373.1	1	80	22590938	22590859	80	100	9e-34	145
LG05	Marker31252	CM003373.1	1	84	9689138	9689221	83	98.81	3e-34	147
LG05	Marker24156	CM003373.1	1	81	17126266	17126347	81	98.78	4e-32	140
LG05	Marker57496	CM003373.1	1	80	17021340	17021261	80	100	9e-34	145
LG05	Marker45971	CM003373.1	1	80	10551943	10551864	80	100	9e-34	145
LG05	Marker57444	CM003373.1	1	80	8654736	8654657	80	100	9e-34	145
LG05	Marker30698	CM003373.1	1	80	17808520	17808599	80	100	9e-34	145
LG05	Marker70117	CM003373.1	1	80	23124482	23124561	80	100	9e-34	145
LG05	Marker39527	CM003373.1	1	80	17691105	17691184	80	100	9e-34	145
LG05	Marker97006	CM003373.1	1	81	15620819	15620899	81	100	3e-34	147
LG05	Marker51592	CM003373.1	1	80	21210705	21210626	79	98.75	4e-32	140
LG05	Marker96150	CM003373.1	1	83	18871770	18871852	82	98.8	9e-34	145
LG05	Marker32525	CM003373.1	1	80	14919696	14919617	79	98.75	4e-32	140
LG05	Marker52945	CM003373.1	1	81	18311339	18311259	81	100	3e-34	147
LG05	Marker103913	CM003373.1	1	82	24250414	24250333	82	100	8e-35	149
LG05	Marker56389	CM003373.1	1	80	23675870	23675949	79	98.75	4e-32	140
LG05	Marker68519	CM003373.1	1	80	21520762	21520841	80	100	9e-34	145
LG05	Marker81340	CM003373.1	1	80	12370603	12370524	79	98.75	4e-32	140
LG05	Marker54967	CM003373.1	1	80	10134452	10134373	80	100	9e-34	145
LG05	Marker32249	CM003373.1	1	80	15944486	15944407	79	98.75	4e-32	140
LG05	Marker68786	CM003373.1	1	82	15478528	15478609	81	98.78	3e-33	143
LG05	Marker28310	CM003373.1	1	80	18847643	18847721	79	98.75	5e-31	136
LG05	Marker76510	CM003373.1	1	80	9049662	9049583	79	98.75	4e-32	140
LG05	Marker61548	CM003373.1	1	81	15968234	15968154	81	100	3e-34	147
LG05	Marker63831	CM003373.1	1	80	16683520	16683441	80	100	9e-34	145
LG05	Marker88111	CM003373.1	1	80	14624223	14624302	80	100	9e-34	145
LG05	Marker71633	CM003373.1	1	80	18024844	18024765	79	98.75	4e-32	140
LG05	Marker54371	CM003373.1	1	84	9526446	9526529	84	100	6e-36	152
LG05	Marker44390	CM003373.1	1	80	10324121	10324200	80	100	9e-34	145
LG05	Marker28609	CM003373.1	1	80	18622338	18622259	80	100	9e-34	145
LG05	Marker164545	CM003373.1	1	81	16753712	16753792	80	98.77	1e-32	141
LG05	Marker48378	CM003373.1	1	81	19902790	19902870	81	100	3e-34	147
LG05	Marker59922	CM003373.1	1	81	15511507	15511427	81	100	3e-34	147
LG05	Marker42384	CM003373.1	1	80	22822037	22822116	80	100	9e-34	145
LG05	Marker98050	CM003373.1	1	80	7545491	7545570	80	100	9e-34	145
LG05	Marker63972	CM003373.1	1	83	16751075	16751157	82	98.8	9e-34	145
LG05	Marker84264	CM003373.1	1	80	21089231	21089152	80	100	9e-34	145
LG05	Marker60415	CM003373.1	1	80	12741977	12742056	79	98.75	4e-32	140
LG05	Marker81809	CM003373.1	1	80	8358418	8358497	80	100	9e-34	145
LG05	Marker64367	CM003373.1	1	80	11187367	11187288	79	98.75	4e-32	140
LG05	Marker45169	CM003373.1	1	80	14854695	14854616	80	100	9e-34	145
LG05	Marker67767	CM003373.1	1	80	15463316	15463237	79	98.75	4e-32	140
LG05	Marker36220	CM003373.1	1	81	10214474	10214554	81	100	3e-34	147
LG05	Marker55968	CM003373.1	1	81	10782648	10782728	80	98.77	1e-32	141
LG05	Marker88314	CM003373.1	1	80	14847584	14847505	80	100	9e-34	145
LG05	Marker42998	CM003373.1	1	80	17043072	17042993	80	100	9e-34	145
LG05	Marker42846	CM003373.1	1	81	21187729	21187649	81	100	3e-34	147
LG05	Marker46747	CM003373.1	1	80	14709938	14709859	79	98.75	4e-32	140
LG05	Marker115851	CM003373.1	1	84	13912877	13912794	83	98.81	3e-34	147
LG05	Marker64898	CM003373.1	1	83	10496730	10496648	82	98.8	9e-34	145
LG05	Marker66258	CM003373.1	1	80	9058740	9058819	79	98.75	4e-32	140
LG05	Marker64388	CM003373.1	1	84	10540994	10540911	83	98.81	3e-34	147
LG05	Marker72229	CM003373.1	1	81	21214158	21214078	81	100	3e-34	147
LG05	Marker66583	CM003373.1	1	80	7348249	7348328	80	100	9e-34	145
LG05	Marker66360	CM003373.1	1	80	15972178	15972257	80	100	9e-34	145
LG05	Marker91064	CM003373.1	1	81	21388909	21388989	81	100	3e-34	147
LG05	Marker88517	CM003373.1	1	80	14854401	14854322	80	100	9e-34	145
LG05	Marker92404	CM003373.1	1	80	18354973	18355052	79	98.75	4e-32	140
LG05	Marker53630	CM003373.1	1	81	21151584	21151664	81	100	3e-34	147
LG05	Marker49341	CM003373.1	1	82	8579396	8579477	82	100	8e-35	149
LG05	Marker59511	CM003373.1	1	80	15614965	15615044	79	98.75	4e-32	140
LG05	Marker53871	CM003373.1	1	80	17070007	17070086	80	100	9e-34	145
LG05	Marker35812	CM003373.1	1	80	21570343	21570264	80	100	9e-34	145
LG05	Marker57042	CM003373.1	1	80	15522764	15522685	80	100	9e-34	145
LG05	Marker57379	CM003373.1	1	81	22607651	22607571	81	100	3e-34	147
LG05	Marker133047	CM003373.1	1	81	21407220	21407300	81	100	3e-34	147
LG05	Marker80042	CM003373.1	1	81	24113492	24113572	81	100	3e-34	147
LG05	Marker53089	CM003373.1	1	81	14405954	14405874	80	98.77	1e-32	141
LG05	Marker40115	CM003373.1	1	80	16845436	16845515	80	100	9e-34	145
LG05	Marker74987	CM003373.1	1	80	16995849	16995770	80	100	9e-34	145
LG05	Marker66596	CM003373.1	1	80	12702328	12702249	80	100	9e-34	145
LG05	Marker99999	CM003373.1	1	80	21088184	21088105	80	100	9e-34	145
LG05	Marker66773	CM003373.1	1	81	20109503	20109582	80	98.77	1e-31	138
LG05	Marker40414	CM003373.1	1	80	15479642	15479721	80	100	9e-34	145
LG05	Marker108343	CM003373.1	1	80	21547270	21547191	80	100	9e-34	145
LG05	Marker61047	CM003373.1	1	80	21181627	21181706	80	100	9e-34	145
LG05	Marker82312	CM003373.1	1	80	17130288	17130367	80	100	9e-34	145
LG05	Marker95547	CM003373.1	1	80	18893779	18893858	80	100	9e-34	145
LG05	Marker135299	CM003373.1	1	80	9690976	9691055	80	100	9e-34	145
LG05	Marker77206	CM003373.1	1	81	15967123	15967203	81	100	3e-34	147
LG05	Marker59289	CM003373.1	1	83	15556969	15556887	82	98.8	9e-34	145
LG05	Marker66778	CM003373.1	1	80	19065750	19065671	80	100	9e-34	145
LG05	Marker70079	CM003373.1	1	80	14864646	14864725	79	98.75	4e-32	140
LG05	Marker51828	CM003373.1	1	80	17832200	17832279	80	100	9e-34	145
LG05	Marker70908	CM003373.1	1	81	20499992	20500072	80	98.77	1e-32	141
LG05	Marker1694	CM003378.1	1	80	21034758	21034837	80	100	9e-34	145
LG05	Marker1513	CM003378.1	1	80	5331090	5331169	80	100	9e-34	145
LG05	Marker2319	CM003378.1	1	80	2229407	2229328	80	100	9e-34	145
LG05	Marker3972	CM003378.1	1	83	20989045	20988963	82	98.8	9e-34	145
LG05	Marker4307	CM003378.1	1	80	9993772	9993851	80	100	9e-34	145
LG05	Marker8106	CM003378.1	1	80	15425883	15425962	80	100	9e-34	145
LG05	Marker13354	CM003378.1	1	81	4352883	4352803	80	98.77	1e-32	141
LG05	Marker11585	CM003378.1	1	80	20893998	20894077	79	98.75	4e-32	140
LG05	Marker3923	CM003378.1	1	80	7038622	7038543	80	100	9e-34	145
LG05	Marker16972	CM003378.1	1	82	2867732	2867651	82	100	8e-35	149
LG05	Marker11866	CM003378.1	1	80	15530837	15530916	80	100	9e-34	145
LG05	Marker25875	CM003378.1	1	80	4398437	4398516	80	100	9e-34	145
LG05	Marker12665	CM003378.1	1	80	19201366	19201445	79	98.75	4e-32	140
LG05	Marker11087	CM003378.1	1	83	9990334	9990416	82	98.8	9e-34	145
LG05	Marker7905	CM003378.1	1	80	5661509	5661430	80	100	9e-34	145
LG05	Marker4412	CM003378.1	1	83	5870643	5870561	82	98.8	9e-34	145
LG05	Marker7342	CM003378.1	1	80	5793668	5793747	79	98.75	4e-32	140
LG05	Marker15108	CM003378.1	1	80	10741350	10741429	80	100	9e-34	145
LG05	Marker29525	CM003378.1	1	80	3719889	3719968	80	100	9e-34	145
LG05	Marker19675	CM003378.1	1	80	10513111	10513032	80	100	9e-34	145
LG05	Marker14396	CM003378.1	1	80	16952427	16952348	79	98.75	4e-32	140
LG05	Marker9433	CM003378.1	1	80	19183535	19183614	80	100	9e-34	145
LG05	Marker15548	CM003378.1	1	80	11839520	11839441	79	98.75	4e-32	140
LG05	Marker36589	CM003378.1	1	81	19235007	19235087	81	100	3e-34	147
LG05	Marker15920	CM003378.1	1	81	15296660	15296580	81	100	3e-34	147
LG05	Marker29500	CM003378.1	1	80	11736929	11736850	80	100	9e-34	145
LG05	Marker12182	CM003378.1	1	81	12098517	12098437	81	100	3e-34	147
LG05	Marker24581	CM003378.1	1	80	14355285	14355364	79	98.75	4e-32	140
LG05	Marker49905	CM003378.1	1	81	15865909	15865829	81	100	3e-34	147
LG05	Marker21513	CM003378.1	1	84	19124063	19123980	83	98.81	3e-34	147
LG05	Marker16757	CM003378.1	1	81	9979749	9979669	81	100	3e-34	147
LG05	Marker46075	CM003378.1	1	80	18800563	18800484	80	100	9e-34	145
LG05	Marker11178	CM003378.1	1	82	19000510	19000429	82	100	8e-35	149
LG05	Marker9755	CM003378.1	1	80	12029015	12028936	80	100	9e-34	145
LG05	Marker26300	CM003378.1	1	80	5750308	5750387	79	98.75	4e-32	140
LG05	Marker21316	CM003378.1	1	81	2748473	2748393	81	100	3e-34	147
LG05	Marker13182	CM003378.1	1	80	16121667	16121746	80	100	9e-34	145
LG05	Marker52763	CM003378.1	1	80	5297583	5297662	80	100	9e-34	145
LG05	Marker22294	CM003378.1	1	80	10538326	10538405	80	100	9e-34	145
LG05	Marker33608	CM003378.1	1	80	19164669	19164590	79	98.75	4e-32	140
LG05	Marker22106	CM003378.1	1	80	17524085	17524164	80	100	9e-34	145
LG05	Marker25397	CM003378.1	1	80	2855432	2855353	80	100	9e-34	145
LG05	Marker16994	CM003378.1	1	82	16623604	16623523	82	100	8e-35	149
LG05	Marker23909	CM003378.1	1	81	9223816	9223896	81	100	3e-34	147
LG05	Marker27212	CM003378.1	1	80	11228541	11228462	80	100	9e-34	145
LG05	Marker23555	CM003378.1	1	80	5732735	5732814	79	98.75	4e-32	140
LG05	Marker23496	CM003378.1	1	82	14022844	14022763	81	98.78	3e-33	143
LG05	Marker59836	CM003378.1	1	81	17621434	17621514	81	100	3e-34	147
LG05	Marker42252	CM003378.1	1	80	21235383	21235462	80	100	9e-34	145
LG05	Marker44517	CM003378.1	1	80	18055263	18055342	80	100	9e-34	145
LG05	Marker24144	CM003378.1	1	84	3209733	3209816	83	98.81	3e-34	147
LG05	Marker25230	CM003378.1	1	80	14029729	14029650	80	100	9e-34	145
LG05	Marker26524	CM003378.1	1	84	21913647	21913564	83	98.81	3e-34	147
LG05	Marker46914	CM003378.1	1	80	3671311	3671232	79	98.75	4e-32	140
LG05	Marker62632	CM003378.1	1	80	9145326	9145247	80	100	9e-34	145
LG05	Marker33179	CM003378.1	1	81	20110241	20110321	81	100	3e-34	147
LG05	Marker28711	CM003378.1	1	80	15770001	15769922	79	98.75	4e-32	140
LG05	Marker23049	CM003378.1	1	80	21618321	21618242	80	100	9e-34	145
LG05	Marker44513	CM003378.1	1	80	6198119	6198198	80	100	9e-34	145
LG05	Marker47808	CM003378.1	1	84	2999167	2999250	83	98.81	3e-34	147
LG05	Marker17108	CM003378.1	1	80	18701187	18701108	79	98.75	4e-32	140
LG05	Marker30534	CM003378.1	1	80	4156331	4156410	80	100	9e-34	145
LG05	Marker70231	CM003378.1	1	81	20556369	20556289	81	100	3e-34	147
LG05	Marker42244	CM003378.1	1	80	6048951	6049030	80	100	9e-34	145
LG05	Marker30734	CM003378.1	1	80	3788391	3788470	79	98.75	4e-32	140
LG05	Marker52734	CM003378.1	1	80	18788171	18788250	80	100	9e-34	145
LG05	Marker48748	CM003378.1	1	80	20885976	20885897	80	100	9e-34	145
LG05	Marker46014	CM003378.1	1	81	8004326	8004246	81	100	3e-34	147
LG05	Marker50329	CM003378.1	1	80	18648740	18648819	80	100	9e-34	145
LG05	Marker21480	CM003378.1	1	83	5648182	5648100	82	98.8	9e-34	145
LG05	Marker50544	CM003378.1	1	82	14342971	14342890	82	100	8e-35	149
LG05	Marker63490	CM003378.1	1	81	19035980	19035899	81	98.78	4e-32	140
LG05	Marker27952	CM003378.1	1	81	15794577	15794497	81	100	3e-34	147
LG05	Marker23507	CM003378.1	1	81	14212052	14211972	80	98.77	1e-32	141
LG05	Marker14471	CM003378.1	1	82	21239378	21239459	82	100	8e-35	149
LG05	Marker60472	CM003378.1	1	83	9235837	9235755	82	98.8	9e-34	145
LG05	Marker31600	CM003378.1	1	80	20869204	20869283	80	100	9e-34	145
LG05	Marker104431	CM003378.1	1	80	19242133	19242212	80	100	9e-34	145
LG05	Marker51486	CM003378.1	1	80	18857109	18857188	80	100	9e-34	145
LG05	Marker47902	CM003378.1	1	81	2157233	2157153	80	98.77	1e-32	141
LG05	Marker44645	CM003378.1	1	80	7514437	7514516	80	100	9e-34	145
LG05	Marker40000	CM003378.1	1	80	7585966	7586045	79	98.75	4e-32	140
LG05	Marker53058	CM003378.1	1	80	18200420	18200499	80	100	9e-34	145
LG05	Marker44980	CM003378.1	1	80	12478325	12478247	79	98.75	5e-31	136
LG05	Marker36978	CM003378.1	1	81	17476673	17476593	81	100	3e-34	147
LG05	Marker55396	CM003378.1	1	81	17510630	17510550	81	100	3e-34	147
LG05	Marker56839	CM003378.1	1	80	20865744	20865823	80	100	9e-34	145
LG05	Marker86989	CM003378.1	1	80	10246482	10246561	80	100	9e-34	145
LG05	Marker31961	CM003378.1	1	83	15791857	15791775	82	98.8	9e-34	145
LG05	Marker33050	CM003378.1	1	81	19473898	19473978	80	98.77	1e-32	141
LG05	Marker50428	CM003378.1	1	80	18747657	18747578	79	98.75	4e-32	140
LG05	Marker30032	CM003378.1	1	80	18089964	18089885	80	100	9e-34	145
LG05	Marker15180	CM003378.1	1	80	4352890	4352969	80	100	9e-34	145
LG05	Marker56334	CM003378.1	1	80	18710183	18710262	80	100	9e-34	145
LG05	Marker40611	CM003378.1	1	80	17902463	17902542	80	100	9e-34	145
LG05	Marker39345	CM003378.1	1	80	12187043	12187122	80	100	9e-34	145
LG05	Marker53003	CM003378.1	1	83	17738379	17738297	82	98.8	9e-34	145
LG05	Marker76520	CM003378.1	1	80	16668998	16669077	79	98.75	4e-32	140
LG05	Marker88554	CM003378.1	1	81	2520325	2520245	81	100	3e-34	147
LG05	Marker44093	CM003378.1	1	81	16193816	16193896	81	100	3e-34	147
LG05	Marker29967	CM003378.1	1	80	18689370	18689291	80	100	9e-34	145
LG05	Marker76690	CM003378.1	1	81	18677472	18677392	81	100	3e-34	147
LG05	Marker57996	CM003378.1	1	80	6583800	6583721	80	100	9e-34	145
LG05	Marker36866	CM003378.1	1	80	7360088	7360009	80	100	9e-34	145
LG05	Marker131498	CM003378.1	1	80	7163742	7163821	79	98.75	4e-32	140
LG05	Marker49445	CM003378.1	1	80	19165463	19165542	80	100	9e-34	145
LG05	Marker38137	CM003378.1	1	80	10257407	10257328	80	100	9e-34	145
LG05	Marker49657	CM003378.1	1	82	12337408	12337489	82	100	8e-35	149
LG05	Marker61657	CM003378.1	1	81	9991727	9991808	81	98.78	4e-32	140
LG05	Marker46250	CM003378.1	1	80	14023966	14024045	80	100	9e-34	145
LG05	Marker30815	CM003378.1	1	80	6086093	6086173	80	98.77	1e-31	138
LG05	Marker46385	CM003378.1	1	83	18646365	18646447	82	98.8	9e-34	145
LG05	Marker33724	CM003378.1	1	80	19374655	19374734	80	100	9e-34	145
LG05	Marker41123	CM003378.1	1	83	16132575	16132657	82	98.8	9e-34	145
LG05	Marker31127	CM003378.1	1	80	18184340	18184419	80	100	9e-34	145
LG05	Marker59680	CM003378.1	1	82	16914475	16914556	82	100	8e-35	149
LG05	Marker59487	CM003378.1	1	80	21798966	21798887	80	100	9e-34	145
LG05	Marker79678	CM003378.1	1	80	15769327	15769406	80	100	9e-34	145
LG05	Marker76996	CM003378.1	1	80	19168339	19168418	80	100	9e-34	145
LG05	Marker70468	CM003378.1	1	80	12232727	12232648	80	100	9e-34	145
LG05	Marker49767	CM003378.1	1	80	14678283	14678362	79	98.75	4e-32	140
LG05	Marker52650	CM003378.1	1	81	16325196	16325276	81	100	3e-34	147
LG05	Marker59113	CM003378.1	1	81	6943778	6943858	81	100	3e-34	147
LG05	Marker163603	CM003378.1	1	80	15923458	15923379	80	100	9e-34	145
LG05	Marker163975	CM003378.1	1	81	21485885	21485965	81	100	3e-34	147
LG05	Marker84284	CM003378.1	1	80	14100635	14100714	80	100	9e-34	145
LG05	Marker114476	CM003378.1	1	80	9256405	9256484	79	98.75	4e-32	140
LG05	Marker86514	CM003378.1	1	80	18393638	18393559	79	98.75	4e-32	140
LG05	Marker75311	CM003378.1	1	81	18710788	18710708	81	100	3e-34	147
LG05	Marker70285	CM003378.1	1	80	18003504	18003425	80	100	9e-34	145
LG05	Marker89850	CM003378.1	1	81	15770248	15770328	81	100	3e-34	147
LG05	Marker3926	CM003372.1	1	81	34038720	34038640	81	100	3e-34	147
LG05	Marker11439	CM003380.1	1	82	11602380	11602299	81	98.78	3e-33	143
LG05	Marker22426	CM003372.1	1	80	34091498	34091577	80	100	9e-34	145
LG05	Marker53283	CM003372.1	1	80	33987054	33986974	80	98.77	1e-31	138
LG05	Marker24872	CM003380.1	1	81	11173613	11173693	80	98.77	1e-32	141
LG05	Marker39929	CM003372.1	1	80	34153980	34154059	79	98.75	4e-32	140
LG05	Marker39994	CM003376.1	1	80	7955564	7955485	79	98.75	4e-32	140
LG05	Marker40962	CM003377.1	1	80	12183545	12183466	80	100	9e-34	145
LG05	Marker48387	CM003372.1	1	80	34274975	34274896	80	100	9e-34	145
LG05	Marker67752	CM003379.1	1	80	16382802	16382723	79	98.75	4e-32	140
LG05	Marker140545	CM003372.1	1	81	34438745	34438665	81	100	3e-34	147
LG05	Marker1786	JZJH01006433.1	1	81	84	164	81	100	3e-34	147
LG05	Marker2515	JZJH01033785.1	1	81	254	174	81	100	3e-34	147
LG05	Marker6664	KQ258250.1	1	80	81751	81830	80	100	9e-34	145
LG05	Marker6618	KQ258517.1	1	82	163380	163461	82	100	8e-35	149
LG05	Marker5840	KQ258517.1	1	81	133553	133633	81	100	3e-34	147
LG05	Marker4133	KQ258517.1	1	82	77512	77593	81	98.78	3e-33	143
LG05	Marker8448	KQ258416.1	1	80	423127	423206	80	100	9e-34	145
LG05	Marker16583	KQ258517.1	1	82	43717	43636	82	100	8e-35	149
LG05	Marker9448	KQ258461.1	1	80	35803	35724	79	98.75	4e-32	140
LG05	Marker15767	KQ258416.1	1	81	445239	445319	80	98.77	1e-32	141
LG05	Marker13376	KQ258424.1	1	81	36880	36960	81	100	3e-34	147
LG05	Marker26717	KQ258258.1	1	80	213206	213127	79	98.75	4e-32	140
LG05	Marker10977	KQ258324.1	1	80	199875	199954	80	100	9e-34	145
LG05	Marker16602	KQ258416.1	1	80	325740	325819	80	100	9e-34	145
LG05	Marker40853	KQ258308.1	1	80	34783	34862	80	100	9e-34	145
LG05	Marker15037	KQ258517.1	1	81	281635	281715	81	100	3e-34	147
LG05	Marker10886	KQ258370.1	1	81	108725	108805	81	100	3e-34	147
LG05	Marker14836	KQ258341.1	1	80	100424	100345	80	100	9e-34	145
LG05	Marker15885	KQ258307.1	1	80	620166	620087	79	98.75	4e-32	140
LG05	Marker28592	KQ258517.1	1	80	75970	76049	80	100	9e-34	145
LG05	Marker12551	JZJH01036013.1	1	80	6129	6050	80	100	9e-34	145
LG05	Marker19082	KQ258517.1	1	81	199563	199483	80	98.77	1e-32	141
LG05	Marker28013	KQ258416.1	1	81	432469	432549	81	100	3e-34	147
LG05	Marker15860	KQ258517.1	1	80	273644	273565	79	98.75	4e-32	140
LG05	Marker12037	JZJH01017219.1	1	81	253	173	80	98.77	1e-32	141
LG05	Marker50973	KQ258357.1	1	80	297039	297118	79	98.75	4e-32	140
LG05	Marker44395	KQ258517.1	1	80	75963	75884	80	100	9e-34	145
LG05	Marker23107	KQ258365.1	1	80	190841	190920	80	100	9e-34	145
LG05	Marker15907	KQ258517.1	1	80	83141	83062	79	98.75	4e-32	140
LG05	Marker27811	KQ258416.1	1	80	295387	295308	79	98.75	4e-32	140
LG05	Marker22090	JZJH01011494.1	1	80	162	83	79	98.75	4e-32	140
LG05	Marker30919	KQ258517.1	1	80	265966	266045	80	100	9e-34	145
LG05	Marker22875	KQ258357.1	1	81	348613	348693	80	98.77	1e-32	141
LG05	Marker23377	JZJH01031962.1	1	80	101	180	79	98.75	4e-32	140
LG05	Marker31499	KQ258416.1	1	80	42716	42795	80	100	9e-34	145
LG05	Marker44553	KQ258438.1	1	80	466965	466886	80	100	9e-34	145
LG05	Marker30408	KQ258416.1	1	80	375176	375097	79	98.75	4e-32	140
LG05	Marker46463	KQ258416.1	1	81	429873	429793	81	100	3e-34	147
LG05	Marker29933	KQ258324.1	1	82	310487	310568	81	98.78	3e-33	143
LG05	Marker27019	KQ258482.1	1	80	90502	90581	80	100	9e-34	145
LG05	Marker36011	KQ258517.1	1	80	122599	122678	79	98.75	4e-32	140
LG05	Marker24172	KQ258416.1	1	83	1102	1184	82	98.8	9e-34	145
LG05	Marker27226	KQ258517.1	1	80	209097	209018	80	100	9e-34	145
LG05	Marker33076	KQ258416.1	1	80	308156	308077	80	100	9e-34	145
LG05	Marker21526	KQ258416.1	1	81	412705	412785	81	100	3e-34	147
LG05	Marker28297	JZJH01035499.1	1	83	1141	1223	82	98.8	9e-34	145
LG05	Marker72351	KQ258416.1	1	80	440796	440875	80	100	9e-34	145
LG05	Marker41763	JZJH01036095.1	1	80	3726	3805	80	100	9e-34	145
LG05	Marker38910	KQ258416.1	1	81	15618	15538	80	98.77	1e-32	141
LG05	Marker28492	KQ258370.1	1	80	277344	277423	79	98.75	4e-32	140
LG05	Marker17523	KQ258416.1	1	80	10213	10134	80	100	9e-34	145
LG05	Marker76563	KQ258517.1	1	80	110847	110768	79	98.75	4e-32	140
LG05	Marker38685	KQ258438.1	1	81	143569	143489	81	100	3e-34	147
LG05	Marker33894	KQ258341.1	1	80	312579	312658	80	100	9e-34	145
LG05	Marker75023	KQ258258.1	1	81	172606	172526	80	98.77	1e-32	141
LG05	Marker80658	KQ258315.1	1	81	27039	26959	81	100	3e-34	147
LG05	Marker83273	KQ258438.1	1	80	77878	77799	80	100	9e-34	145
LG05	Marker63851	KQ258299.1	1	80	197199	197278	80	100	9e-34	145
LG05	Marker36555	JZJH01041376.1	1	81	460	540	81	100	3e-34	147
LG05	Marker54891	KQ258270.1	1	80	222752	222673	80	100	9e-34	145
LG05	Marker44563	KQ258370.1	1	84	117571	117654	83	98.81	3e-34	147
LG05	Marker59358	JZJH01004339.1	1	80	126	205	80	100	9e-34	145
LG05	Marker92793	KQ258416.1	1	80	308163	308242	79	98.75	4e-32	140
LG05	Marker50972	KQ258341.1	1	80	320264	320343	79	98.75	4e-32	140
LG05	Marker44034	JZJH01038176.1	1	80	247	326	79	98.75	4e-32	140
LG05	Marker80736	KQ258406.1	1	80	105038	104959	80	100	9e-34	145
LG05	Marker52198	KQ258243.1	1	80	5024	5103	80	100	9e-34	145
LG05	Marker57167	KQ258270.1	1	80	223298	223377	80	100	9e-34	145
LG05	Marker91346	KQ258365.1	1	80	21052	20973	80	100	9e-34	145
LG06	Marker12463	CM003378.1	1	80	23308971	23308892	79	98.75	4e-32	140
LG06	Marker16607	CM003378.1	1	83	24263098	24263016	83	100	2e-35	150
LG06	Marker9013	CM003378.1	1	80	29788118	29788039	79	98.75	4e-32	140
LG06	Marker14761	CM003378.1	1	80	27225880	27225801	80	100	9e-34	145
LG06	Marker16993	CM003378.1	1	81	30236482	30236402	81	100	3e-34	147
LG06	Marker21018	CM003378.1	1	80	24227418	24227497	80	100	9e-34	145
LG06	Marker30379	CM003378.1	1	80	26481382	26481461	80	100	9e-34	145
LG06	Marker25364	CM003378.1	1	81	23510995	23510915	81	100	3e-34	147
LG06	Marker34320	CM003378.1	1	80	24330772	24330851	80	100	9e-34	145
LG06	Marker15645	CM003378.1	1	80	29799166	29799087	80	100	9e-34	145
LG06	Marker28655	CM003378.1	1	83	27886191	27886109	83	100	2e-35	150
LG06	Marker19758	CM003378.1	1	80	29689895	29689816	80	100	9e-34	145
LG06	Marker18667	CM003378.1	1	80	26209957	26209878	80	100	9e-34	145
LG06	Marker49603	CM003378.1	1	85	24343422	24343339	84	98.82	9e-34	145
LG06	Marker24066	CM003378.1	1	82	25805250	25805169	81	98.78	3e-33	143
LG06	Marker33254	CM003378.1	1	80	30236150	30236071	80	100	9e-34	145
LG06	Marker29104	CM003378.1	1	80	27204958	27204879	79	98.75	4e-32	140
LG06	Marker17581	CM003378.1	1	80	28023686	28023607	80	100	9e-34	145
LG06	Marker102498	CM003378.1	1	81	29861099	29861179	81	100	3e-34	147
LG06	Marker69813	CM003378.1	1	82	23819494	23819575	81	98.78	3e-33	143
LG06	Marker80225	CM003378.1	1	80	24043512	24043433	80	100	9e-34	145
LG06	Marker64800	CM003378.1	1	82	30380481	30380400	82	100	8e-35	149
LG06	Marker37008	CM003378.1	1	80	24262597	24262518	80	100	9e-34	145
LG06	Marker95713	CM003378.1	1	81	24412533	24412613	81	100	3e-34	147
LG06	Marker28307	CM003378.1	1	81	29796256	29796176	81	100	3e-34	147
LG06	Marker41173	CM003378.1	1	82	26194066	26194147	82	100	8e-35	149
LG06	Marker84524	CM003378.1	1	80	25123074	25122994	80	98.77	1e-31	138
LG06	Marker96288	CM003378.1	1	81	29523168	29523248	80	98.77	1e-32	141
LG06	Marker16768	CM003378.1	1	81	24126963	24126883	81	100	3e-34	147
LG06	Marker34020	CM003378.1	1	80	24962069	24961990	80	100	9e-34	145
LG06	Marker75216	CM003378.1	1	80	24963019	24962941	79	98.75	5e-31	136
LG06	Marker36475	CM003378.1	1	85	24393286	24393369	84	98.82	9e-34	145
LG06	Marker81778	CM003378.1	1	80	27767681	27767760	79	98.75	4e-32	140
LG06	Marker57066	CM003378.1	1	80	25812590	25812511	79	98.75	4e-32	140
LG06	Marker136872	CM003378.1	1	80	29533747	29533826	80	100	9e-34	145
LG06	Marker37809	CM003378.1	1	82	25990257	25990176	82	100	8e-35	149
LG06	Marker41090	CM003378.1	1	80	24208572	24208651	79	98.75	4e-32	140
LG06	Marker40618	CM003378.1	1	82	24033826	24033745	82	100	8e-35	149
LG06	Marker48103	CM003378.1	1	81	28676638	28676718	81	100	3e-34	147
LG06	Marker53870	CM003378.1	1	81	27839312	27839392	81	100	3e-34	147
LG06	Marker29165	CM003378.1	1	81	26556763	26556843	81	100	3e-34	147
LG06	Marker39755	CM003378.1	1	80	27112090	27112169	80	100	9e-34	145
LG06	Marker50530	CM003378.1	1	80	26470519	26470598	80	100	9e-34	145
LG06	Marker49463	CM003378.1	1	82	28823915	28823834	82	100	8e-35	149
LG06	Marker112406	CM003378.1	1	82	24335044	24334963	82	100	8e-35	149
LG06	Marker45959	CM003378.1	1	83	24287871	24287789	82	98.8	9e-34	145
LG06	Marker93425	CM003378.1	1	81	23934531	23934611	81	100	3e-34	147
LG06	Marker43200	CM003378.1	1	81	29534869	29534949	81	100	3e-34	147
LG06	Marker36174	CM003378.1	1	81	24398052	24397972	81	100	3e-34	147
LG06	Marker81981	CM003378.1	1	81	23884723	23884643	81	100	3e-34	147
LG06	Marker125598	CM003378.1	1	81	24314425	24314345	81	100	3e-34	147
LG06	Marker69167	CM003378.1	1	80	27729720	27729799	79	98.75	4e-32	140
LG06	Marker54207	CM003378.1	1	82	29946687	29946768	82	100	8e-35	149
LG06	Marker38252	CM003378.1	1	80	28880355	28880434	80	100	9e-34	145
LG06	Marker96109	CM003378.1	1	80	26479151	26479072	80	100	9e-34	145
LG06	Marker136289	CM003378.1	1	82	25361768	25361687	81	98.78	3e-33	143
LG06	Marker92548	CM003378.1	1	82	29535447	29535528	81	98.78	3e-33	143
LG06	Marker81321	CM003378.1	1	81	24209446	24209526	81	100	3e-34	147
LG06	Marker90983	CM003378.1	1	80	22781868	22781947	80	100	9e-34	145
LG06	Marker51902	CM003378.1	1	80	30204644	30204723	80	100	9e-34	145
LG06	Marker91892	CM003378.1	1	80	27541369	27541290	80	100	9e-34	145
LG06	Marker65465	CM003378.1	1	80	24235125	24235046	80	100	9e-34	145
LG06	Marker92360	CM003378.1	1	80	24831779	24831700	80	100	9e-34	145
LG06	Marker62806	CM003378.1	1	80	22636246	22636167	80	100	9e-34	145
LG06	Marker44757	CM003378.1	1	80	24264577	24264656	80	100	9e-34	145
LG06	Marker64057	CM003378.1	1	80	24137620	24137699	80	100	9e-34	145
LG06	Marker71367	CM003378.1	1	80	27759587	27759508	80	100	9e-34	145
LG06	Marker50013	CM003378.1	1	80	23243649	23243570	80	100	9e-34	145
LG06	Marker72729	CM003378.1	1	80	24433848	24433927	80	100	9e-34	145
LG06	Marker92159	CM003378.1	1	80	28498160	28498239	79	98.75	4e-32	140
LG06	Marker112293	CM003378.1	1	81	29938825	29938905	81	100	3e-34	147
LG06	Marker73770	CM003378.1	1	80	30209636	30209557	79	98.75	4e-32	140
LG06	Marker86544	CM003378.1	1	85	23594895	23594979	84	98.82	8e-35	149
LG06	Marker61935	CM003378.1	1	83	29443489	29443571	82	98.8	9e-34	145
LG06	Marker136338	CM003378.1	1	80	24951691	24951770	80	100	9e-34	145
LG06	Marker10289	CM003381.1	1	80	3970717	3970638	80	100	9e-34	145
LG06	Marker6844	KQ258454.1	1	82	167709	167790	82	100	8e-35	149
LG06	Marker19229	KQ258454.1	1	80	40588	40667	79	98.75	4e-32	140
LG06	Marker19239	KQ258482.1	1	80	556656	556735	80	100	9e-34	145
LG06	Marker37383	KQ258662.1	1	76	112424	112499	76	100	1e-31	138
LG06	Marker57989	KQ258536.1	1	81	14448	14368	81	100	3e-34	147
LG06	Marker37155	KQ258454.1	1	81	131864	131784	81	100	3e-34	147
LG06	Marker53903	KQ258454.1	1	80	329189	329110	80	100	9e-34	145
LG06	Marker31086	KQ258662.1	1	83	57293	57375	82	98.8	9e-34	145
LG06	Marker62944	KQ258276.1	1	80	35365	35286	80	100	9e-34	145
LG06	Marker43183	KQ258454.1	1	80	194204	194283	79	98.75	4e-32	140
LG06	Marker80103	KQ258309.1	1	80	84701	84622	79	98.75	4e-32	140
LG06	Marker66772	KQ258309.1	1	80	192690	192611	80	100	9e-34	145
LG06	Marker87717	KQ258309.1	1	80	530794	530715	79	98.75	4e-32	140
LG07	Marker2509	CM003371.1	1	80	11191104	11191025	79	98.75	4e-32	140
LG07	Marker3613	CM003371.1	1	81	16166238	16166158	80	98.77	1e-32	141
LG07	Marker2960	CM003371.1	1	80	17429989	17429910	80	100	9e-34	145
LG07	Marker2826	CM003371.1	1	80	17295668	17295747	79	98.75	4e-32	140
LG07	Marker4268	CM003371.1	1	80	26653350	26653271	80	100	9e-34	145
LG07	Marker6035	CM003371.1	1	80	15924014	15923935	80	100	9e-34	145
LG07	Marker4328	CM003371.1	1	80	2622106	2622185	80	100	9e-34	145
LG07	Marker3137	CM003371.1	1	83	14575034	14575116	83	100	2e-35	150
LG07	Marker2964	CM003371.1	1	82	27344666	27344585	81	98.78	3e-33	143
LG07	Marker5699	CM003371.1	1	80	27383406	27383485	79	98.75	4e-32	140
LG07	Marker5259	CM003371.1	1	83	34007129	34007211	82	98.8	9e-34	145
LG07	Marker6706	CM003371.1	1	83	4108966	4108884	83	100	2e-35	150
LG07	Marker11357	CM003371.1	1	80	31553213	31553134	80	100	9e-34	145
LG07	Marker3023	CM003371.1	1	80	30892128	30892207	80	100	9e-34	145
LG07	Marker13552	CM003371.1	1	84	15337158	15337075	83	98.81	3e-34	147
LG07	Marker8609	CM003371.1	1	80	28610348	28610269	80	100	9e-34	145
LG07	Marker6969	CM003371.1	1	84	1677955	1678039	84	98.82	9e-34	145
LG07	Marker9091	CM003371.1	1	82	36566402	36566321	82	100	8e-35	149
LG07	Marker13657	CM003371.1	1	80	12590843	12590764	79	98.75	4e-32	140
LG07	Marker4496	CM003371.1	1	80	24339698	24339777	80	100	9e-34	145
LG07	Marker18896	CM003371.1	1	84	20221913	20221996	84	100	6e-36	152
LG07	Marker10622	CM003371.1	1	84	10812489	10812572	83	98.81	3e-34	147
LG07	Marker12156	CM003371.1	1	82	275549	275467	82	98.8	1e-32	141
LG07	Marker12274	CM003371.1	1	80	4865817	4865896	80	100	9e-34	145
LG07	Marker17555	CM003371.1	1	80	20613861	20613782	80	100	9e-34	145
LG07	Marker17247	CM003371.1	1	81	5404222	5404142	81	100	3e-34	147
LG07	Marker11452	CM003371.1	1	81	18343972	18343892	81	100	3e-34	147
LG07	Marker8255	CM003371.1	1	83	9610867	9610949	82	98.8	9e-34	145
LG07	Marker16963	CM003371.1	1	80	6817046	6816967	80	100	9e-34	145
LG07	Marker8508	CM003371.1	1	80	12775634	12775713	80	100	9e-34	145
LG07	Marker7513	CM003371.1	1	83	19530318	19530400	82	98.8	9e-34	145
LG07	Marker18246	CM003371.1	1	81	38319403	38319323	80	98.77	1e-32	141
LG07	Marker13563	CM003371.1	1	80	4353182	4353103	79	98.75	4e-32	140
LG07	Marker12191	CM003371.1	1	80	817298	817377	80	100	9e-34	145
LG07	Marker17328	CM003371.1	1	81	21590715	21590795	81	100	3e-34	147
LG07	Marker43915	CM003371.1	1	80	29434160	29434239	80	100	9e-34	145
LG07	Marker19772	CM003371.1	1	80	9024538	9024459	80	100	9e-34	145
LG07	Marker8792	CM003371.1	1	80	17725616	17725537	79	98.75	4e-32	140
LG07	Marker32127	CM003371.1	1	80	26844798	26844720	79	98.75	5e-31	136
LG07	Marker19474	CM003371.1	1	80	20948934	20949013	80	100	9e-34	145
LG07	Marker29545	CM003371.1	1	80	41800620	41800699	79	98.75	4e-32	140
LG07	Marker41592	CM003371.1	1	81	30649249	30649329	81	100	3e-34	147
LG07	Marker17062	CM003371.1	1	80	33846474	33846553	80	100	9e-34	145
LG07	Marker26983	CM003371.1	1	80	20242046	20241967	79	98.75	4e-32	140
LG07	Marker45150	CM003371.1	1	82	21588034	21588115	82	100	8e-35	149
LG07	Marker9376	CM003371.1	1	80	11419708	11419629	80	100	9e-34	145
LG07	Marker36934	CM003371.1	1	80	8456611	8456532	79	98.75	4e-32	140
LG07	Marker38243	CM003371.1	1	80	20514012	20513933	79	98.75	4e-32	140
LG07	Marker9909	CM003371.1	1	80	25613339	25613418	80	100	9e-34	145
LG07	Marker27360	CM003371.1	1	82	20831930	20831849	81	98.78	3e-33	143
LG07	Marker37946	CM003371.1	1	81	22467427	22467507	80	98.77	1e-32	141
LG07	Marker35825	CM003371.1	1	80	9759042	9759121	80	100	9e-34	145
LG07	Marker16211	CM003371.1	1	81	24427136	24427056	81	100	3e-34	147
LG07	Marker14686	CM003371.1	1	80	829511	829432	80	100	9e-34	145
LG07	Marker33697	CM003371.1	1	80	587679	587758	79	98.75	4e-32	140
LG07	Marker13432	CM003371.1	1	80	8472561	8472482	80	100	9e-34	145
LG07	Marker35454	CM003371.1	1	81	629498	629419	80	98.77	1e-31	138
LG07	Marker16135	CM003371.1	1	80	9450515	9450436	80	100	9e-34	145
LG07	Marker21151	CM003371.1	1	83	27343029	27343111	82	98.8	9e-34	145
LG07	Marker60363	CM003371.1	1	80	24218952	24219031	80	100	9e-34	145
LG07	Marker20405	CM003371.1	1	81	16157827	16157907	81	100	3e-34	147
LG07	Marker71874	CM003371.1	1	80	29915602	29915681	80	100	9e-34	145
LG07	Marker26842	CM003371.1	1	80	11544558	11544637	79	98.75	4e-32	140
LG07	Marker15777	CM003371.1	1	80	34063148	34063227	80	100	9e-34	145
LG07	Marker26454	CM003371.1	1	80	24400163	24400242	80	100	9e-34	145
LG07	Marker23691	CM003371.1	1	81	19760901	19760821	80	98.77	1e-32	141
LG07	Marker44094	CM003371.1	1	80	20955117	20955038	79	98.75	4e-32	140
LG07	Marker32162	CM003371.1	1	83	21394858	21394776	82	98.8	9e-34	145
LG07	Marker29493	CM003371.1	1	80	39701946	39701867	80	100	9e-34	145
LG07	Marker25536	CM003371.1	1	81	21528755	21528835	81	100	3e-34	147
LG07	Marker14626	CM003371.1	1	81	4205425	4205505	81	100	3e-34	147
LG07	Marker19883	CM003371.1	1	81	928159	928079	80	98.77	1e-32	141
LG07	Marker36196	CM003371.1	1	80	24058662	24058582	80	98.77	1e-31	138
LG07	Marker35380	CM003371.1	1	84	32973664	32973747	83	98.81	3e-34	147
LG07	Marker26486	CM003371.1	1	80	25222427	25222506	79	98.75	4e-32	140
LG07	Marker28909	CM003371.1	1	80	40572144	40572223	80	100	9e-34	145
LG07	Marker77305	CM003371.1	1	82	16172632	16172713	82	100	8e-35	149
LG07	Marker33363	CM003371.1	1	82	40869050	40868969	82	100	8e-35	149
LG07	Marker30923	CM003371.1	1	80	32320422	32320343	80	100	9e-34	145
LG07	Marker25183	CM003371.1	1	80	29258006	29258085	80	100	9e-34	145
LG07	Marker22725	CM003371.1	1	80	25288023	25287944	79	98.75	4e-32	140
LG07	Marker62256	CM003371.1	1	80	756619	756698	80	100	9e-34	145
LG07	Marker29413	CM003371.1	1	80	10127879	10127800	80	100	9e-34	145
LG07	Marker15303	CM003371.1	1	81	28706929	28706849	81	100	3e-34	147
LG07	Marker58719	CM003371.1	1	80	16893504	16893425	79	98.75	4e-32	140
LG07	Marker48330	CM003371.1	1	80	32323778	32323699	80	100	9e-34	145
LG07	Marker17815	CM003371.1	1	80	18638517	18638438	80	100	9e-34	145
LG07	Marker42167	CM003371.1	1	80	38627981	38628060	80	100	9e-34	145
LG07	Marker19888	CM003371.1	1	80	21248100	21248179	80	100	9e-34	145
LG07	Marker16937	CM003371.1	1	80	30719893	30719814	80	100	9e-34	145
LG07	Marker11149	CM003371.1	1	80	19644480	19644401	80	100	9e-34	145
LG07	Marker42830	CM003371.1	1	82	37667366	37667285	81	98.78	3e-33	143
LG07	Marker16280	CM003371.1	1	80	31889384	31889305	80	100	9e-34	145
LG07	Marker55709	CM003371.1	1	81	28503296	28503216	80	98.77	1e-32	141
LG07	Marker24115	CM003371.1	1	80	6261761	6261682	80	100	9e-34	145
LG07	Marker22967	CM003371.1	1	80	38962783	38962704	80	100	9e-34	145
LG07	Marker15842	CM003371.1	1	80	21596860	21596939	80	100	9e-34	145
LG07	Marker52023	CM003371.1	1	80	5435262	5435183	80	100	9e-34	145
LG07	Marker16017	CM003371.1	1	80	30671080	30671001	79	98.75	4e-32	140
LG07	Marker23132	CM003371.1	1	84	26876574	26876491	83	98.81	3e-34	147
LG07	Marker26260	CM003371.1	1	81	19231579	19231499	81	100	3e-34	147
LG07	Marker49171	CM003371.1	1	80	24714410	24714331	80	100	9e-34	145
LG07	Marker54894	CM003371.1	1	82	4750136	4750055	81	98.78	3e-33	143
LG07	Marker62335	CM003371.1	1	81	892866	892946	81	100	3e-34	147
LG07	Marker50902	CM003371.1	1	80	12808457	12808378	80	100	9e-34	145
LG07	Marker36419	CM003371.1	1	81	9461863	9461943	81	100	3e-34	147
LG07	Marker40823	CM003371.1	1	81	8023970	8024050	81	100	3e-34	147
LG07	Marker48859	CM003371.1	1	80	39667630	39667551	79	98.75	4e-32	140
LG07	Marker41644	CM003371.1	1	80	8433968	8433889	80	100	9e-34	145
LG07	Marker52825	CM003371.1	1	80	22728352	22728431	80	100	9e-34	145
LG07	Marker67332	CM003371.1	1	83	22534999	22534917	82	98.8	9e-34	145
LG07	Marker43525	CM003371.1	1	80	24704009	24703930	80	100	9e-34	145
LG07	Marker14704	CM003371.1	1	80	1006583	1006504	80	100	9e-34	145
LG07	Marker35321	CM003371.1	1	80	12808457	12808378	80	100	9e-34	145
LG07	Marker44530	CM003371.1	1	80	12371946	12371867	80	100	9e-34	145
LG07	Marker75076	CM003371.1	1	80	16877944	16877865	80	100	9e-34	145
LG07	Marker45244	CM003371.1	1	80	12738292	12738371	80	100	9e-34	145
LG07	Marker36404	CM003371.1	1	80	26008759	26008838	80	100	9e-34	145
LG07	Marker75558	CM003371.1	1	81	22838717	22838637	81	100	3e-34	147
LG07	Marker69222	CM003371.1	1	80	27612894	27612815	80	100	9e-34	145
LG07	Marker27359	CM003371.1	1	80	904319	904240	80	100	9e-34	145
LG07	Marker37503	CM003371.1	1	80	29067654	29067733	80	100	9e-34	145
LG07	Marker18740	CM003371.1	1	81	20247427	20247507	80	98.77	1e-32	141
LG07	Marker39843	CM003371.1	1	80	25371671	25371592	80	100	9e-34	145
LG07	Marker47329	CM003371.1	1	80	25197771	25197692	80	100	9e-34	145
LG07	Marker18818	CM003371.1	1	80	27342632	27342711	80	100	9e-34	145
LG07	Marker17117	CM003371.1	1	80	19802119	19802198	79	98.75	4e-32	140
LG07	Marker39540	CM003371.1	1	81	33140413	33140333	81	100	3e-34	147
LG07	Marker54997	CM003371.1	1	80	31955207	31955286	80	100	9e-34	145
LG07	Marker29591	CM003371.1	1	80	28848252	28848173	80	100	9e-34	145
LG07	Marker21443	CM003371.1	1	80	20952685	20952606	80	100	9e-34	145
LG07	Marker118495	CM003371.1	1	81	33243705	33243625	81	100	3e-34	147
LG07	Marker21315	CM003371.1	1	80	31880326	31880405	79	98.75	4e-32	140
LG07	Marker50925	CM003371.1	1	80	39554618	39554539	80	100	9e-34	145
LG07	Marker33065	CM003371.1	1	81	13198948	13199028	81	100	3e-34	147
LG07	Marker64252	CM003371.1	1	80	24658348	24658427	80	100	9e-34	145
LG07	Marker75562	CM003371.1	1	81	24379241	24379321	81	100	3e-34	147
LG07	Marker39365	CM003371.1	1	80	11038694	11038773	79	98.75	4e-32	140
LG07	Marker89926	CM003371.1	1	80	16429588	16429509	79	98.75	4e-32	140
LG07	Marker31975	CM003371.1	1	80	34518644	34518723	80	100	9e-34	145
LG07	Marker49054	CM003371.1	1	80	40021619	40021540	80	100	9e-34	145
LG07	Marker80521	CM003371.1	1	80	31645902	31645823	80	100	9e-34	145
LG07	Marker14672	CM003371.1	1	80	12735063	12734984	80	100	9e-34	145
LG07	Marker73976	CM003371.1	1	80	12937778	12937857	80	100	9e-34	145
LG07	Marker47175	CM003371.1	1	80	24376350	24376271	80	100	9e-34	145
LG07	Marker52486	CM003371.1	1	82	38964174	38964255	82	100	8e-35	149
LG07	Marker17646	CM003371.1	1	80	35659090	35659011	80	100	9e-34	145
LG07	Marker21021	CM003371.1	1	80	24066468	24066546	79	98.75	5e-31	136
LG07	Marker43421	CM003371.1	1	80	15710320	15710399	80	100	9e-34	145
LG07	Marker62452	CM003371.1	1	80	29106433	29106512	80	100	9e-34	145
LG07	Marker46972	CM003371.1	1	80	16268370	16268449	80	100	9e-34	145
LG07	Marker58801	CM003371.1	1	80	13646779	13646700	80	100	9e-34	145
LG07	Marker22337	CM003371.1	1	80	18674324	18674245	80	100	9e-34	145
LG07	Marker66705	CM003371.1	1	80	37631468	37631547	80	100	9e-34	145
LG07	Marker67098	CM003371.1	1	81	29707936	29707856	81	100	3e-34	147
LG07	Marker29186	CM003371.1	1	81	5151117	5151197	81	100	3e-34	147
LG07	Marker20998	CM003371.1	1	81	17951585	17951665	81	100	3e-34	147
LG07	Marker48322	CM003371.1	1	80	34453541	34453462	79	98.75	4e-32	140
LG07	Marker67401	CM003371.1	1	81	5436776	5436696	81	100	3e-34	147
LG07	Marker65687	CM003371.1	1	80	39560561	39560640	80	100	9e-34	145
LG07	Marker78700	CM003371.1	1	81	29263131	29263051	81	100	3e-34	147
LG07	Marker44683	CM003371.1	1	80	12852036	12852115	80	100	9e-34	145
LG07	Marker31576	CM003371.1	1	80	29843837	29843758	80	100	9e-34	145
LG07	Marker60768	CM003371.1	1	80	11434790	11434711	80	100	9e-34	145
LG07	Marker23484	CM003371.1	1	80	29871235	29871315	80	98.77	1e-31	138
LG07	Marker37195	CM003371.1	1	80	701718	701797	80	100	9e-34	145
LG07	Marker89294	CM003371.1	1	80	30816848	30816769	80	100	9e-34	145
LG07	Marker35001	CM003371.1	1	80	27172010	27171931	79	98.75	4e-32	140
LG07	Marker41184	CM003371.1	1	80	24006901	24006822	80	100	9e-34	145
LG07	Marker38521	CM003371.1	1	80	9847517	9847596	80	100	9e-34	145
LG07	Marker33250	CM003371.1	1	80	5510071	5510151	80	98.77	1e-31	138
LG07	Marker57737	CM003371.1	1	81	16911035	16910955	81	100	3e-34	147
LG07	Marker59270	CM003371.1	1	80	30350114	30350193	80	100	9e-34	145
LG07	Marker35449	CM003371.1	1	80	27310538	27310459	79	98.75	4e-32	140
LG07	Marker30268	CM003371.1	1	80	20257272	20257351	80	100	9e-34	145
LG07	Marker29483	CM003371.1	1	81	13641482	13641402	81	100	3e-34	147
LG07	Marker77168	CM003371.1	1	80	10687777	10687698	79	98.75	4e-32	140
LG07	Marker68532	CM003371.1	1	80	39131341	39131420	80	100	9e-34	145
LG07	Marker58444	CM003371.1	1	80	25306209	25306288	80	100	9e-34	145
LG07	Marker34215	CM003371.1	1	80	31761239	31761160	80	100	9e-34	145
LG07	Marker73690	CM003371.1	1	83	3635536	3635454	82	98.8	9e-34	145
LG07	Marker70790	CM003371.1	1	81	34353866	34353946	81	100	3e-34	147
LG07	Marker39779	CM003371.1	1	80	12784876	12784955	79	98.75	4e-32	140
LG07	Marker63055	CM003371.1	1	80	40920312	40920233	80	100	9e-34	145
LG07	Marker63364	CM003371.1	1	80	21260740	21260661	80	100	9e-34	145
LG07	Marker44411	CM003371.1	1	81	35790846	35790766	81	100	3e-34	147
LG07	Marker56458	CM003371.1	1	80	16663360	16663439	80	100	9e-34	145
LG07	Marker38813	CM003371.1	1	81	12801370	12801290	81	100	3e-34	147
LG07	Marker40524	CM003371.1	1	80	9811274	9811353	80	100	9e-34	145
LG07	Marker41030	CM003371.1	1	83	36786221	36786303	82	98.8	9e-34	145
LG07	Marker45587	CM003371.1	1	81	16148318	16148238	81	100	3e-34	147
LG07	Marker52568	CM003371.1	1	81	4910797	4910877	81	100	3e-34	147
LG07	Marker29042	CM003371.1	1	80	29866299	29866378	79	98.75	4e-32	140
LG07	Marker19245	CM003371.1	1	80	33560944	33560865	80	100	9e-34	145
LG07	Marker96269	CM003371.1	1	83	26644121	26644039	82	98.8	9e-34	145
LG07	Marker44766	CM003371.1	1	83	16756263	16756345	82	98.8	9e-34	145
LG07	Marker52749	CM003371.1	1	80	4691174	4691253	80	100	9e-34	145
LG07	Marker60632	CM003371.1	1	80	11128830	11128751	80	100	9e-34	145
LG07	Marker89097	CM003371.1	1	80	7354738	7354817	79	98.75	4e-32	140
LG07	Marker28897	CM003371.1	1	80	14113658	14113579	80	100	9e-34	145
LG07	Marker32360	CM003371.1	1	80	20669082	20669161	80	100	9e-34	145
LG07	Marker39144	CM003371.1	1	80	20941013	20940934	80	100	9e-34	145
LG07	Marker46314	CM003371.1	1	83	29839591	29839673	82	98.8	9e-34	145
LG07	Marker36296	CM003371.1	1	80	7823437	7823516	80	100	9e-34	145
LG07	Marker32022	CM003371.1	1	80	39163992	39164071	80	100	9e-34	145
LG07	Marker85908	CM003371.1	1	80	10718605	10718526	80	100	9e-34	145
LG07	Marker63080	CM003371.1	1	84	6847672	6847755	83	98.81	3e-34	147
LG07	Marker23370	CM003371.1	1	80	24155186	24155265	79	98.75	4e-32	140
LG07	Marker40828	CM003371.1	1	80	36285766	36285687	80	100	9e-34	145
LG07	Marker35542	CM003371.1	1	80	21290784	21290863	80	100	9e-34	145
LG07	Marker99676	CM003371.1	1	81	13328116	13328036	81	100	3e-34	147
LG07	Marker117962	CM003371.1	1	80	23119263	23119342	79	98.75	4e-32	140
LG07	Marker41499	CM003371.1	1	84	37347308	37347225	83	98.81	3e-34	147
LG07	Marker32775	CM003371.1	1	80	31687261	31687340	80	100	9e-34	145
LG07	Marker79398	CM003371.1	1	80	38986084	38986163	80	100	9e-34	145
LG07	Marker51064	CM003371.1	1	80	6676554	6676632	79	98.75	5e-31	136
LG07	Marker60452	CM003371.1	1	82	12814913	12814832	81	98.78	3e-33	143
LG07	Marker61372	CM003371.1	1	80	18422821	18422900	80	100	9e-34	145
LG07	Marker34140	CM003371.1	1	81	18247557	18247477	80	98.77	1e-32	141
LG07	Marker39486	CM003371.1	1	80	26793814	26793893	80	100	9e-34	145
LG07	Marker61598	CM003371.1	1	80	20857208	20857129	80	100	9e-34	145
LG07	Marker51812	CM003371.1	1	80	2163987	2163908	80	100	9e-34	145
LG07	Marker30600	CM003371.1	1	84	27255431	27255348	84	100	6e-36	152
LG07	Marker80805	CM003371.1	1	80	30872821	30872742	80	100	9e-34	145
LG07	Marker117769	CM003371.1	1	80	22270420	22270341	80	100	9e-34	145
LG07	Marker69518	CM003371.1	1	80	12793955	12794034	79	98.75	4e-32	140
LG07	Marker87768	CM003371.1	1	80	9343385	9343464	80	100	9e-34	145
LG07	Marker63227	CM003371.1	1	80	31313839	31313760	80	100	9e-34	145
LG07	Marker116389	CM003371.1	1	80	19296357	19296278	80	100	9e-34	145
LG07	Marker56457	CM003371.1	1	84	19791425	19791342	83	98.81	3e-34	147
LG07	Marker63044	CM003371.1	1	82	20540313	20540394	82	100	8e-35	149
LG07	Marker56849	CM003371.1	1	80	29243281	29243361	80	98.77	1e-31	138
LG07	Marker60144	CM003371.1	1	81	34612185	34612265	81	100	3e-34	147
LG07	Marker41635	CM003371.1	1	80	33260240	33260319	79	98.75	4e-32	140
LG07	Marker93013	CM003371.1	1	80	11339984	11339905	80	100	9e-34	145
LG07	Marker53099	CM003371.1	1	80	19728678	19728756	79	98.75	5e-31	136
LG07	Marker87504	CM003371.1	1	80	33695315	33695394	80	100	9e-34	145
LG07	Marker81251	CM003371.1	1	81	28580785	28580865	81	100	3e-34	147
LG07	Marker69700	CM003371.1	1	80	16167183	16167104	80	100	9e-34	145
LG07	Marker47083	CM003371.1	1	80	969600	969521	80	100	9e-34	145
LG07	Marker57407	CM003371.1	1	80	21645585	21645506	79	98.75	4e-32	140
LG07	Marker49290	CM003371.1	1	80	2622442	2622363	80	100	9e-34	145
LG07	Marker39695	CM003371.1	1	80	38037885	38037806	80	100	9e-34	145
LG07	Marker61613	CM003371.1	1	81	35057910	35057830	81	100	3e-34	147
LG07	Marker62839	CM003371.1	1	81	21300114	21300194	81	100	3e-34	147
LG07	Marker46435	CM003371.1	1	80	20794763	20794684	80	100	9e-34	145
LG07	Marker62155	CM003371.1	1	80	40559637	40559716	80	100	9e-34	145
LG07	Marker52852	CM003371.1	1	80	19151554	19151475	80	100	9e-34	145
LG07	Marker94385	CM003371.1	1	80	8931846	8931925	80	100	9e-34	145
LG07	Marker166610	CM003371.1	1	83	21356307	21356389	82	98.8	9e-34	145
LG07	Marker62046	CM003371.1	1	80	13664924	13665003	80	100	9e-34	145
LG07	Marker54922	CM003371.1	1	80	4983766	4983687	80	100	9e-34	145
LG07	Marker92251	CM003371.1	1	80	41922850	41922771	80	100	9e-34	145
LG07	Marker83693	CM003371.1	1	80	15175638	15175559	79	98.75	4e-32	140
LG07	Marker75071	CM003371.1	1	80	20962553	20962632	80	100	9e-34	145
LG07	Marker59582	CM003371.1	1	80	33677113	33677192	80	100	9e-34	145
LG07	Marker79792	CM003371.1	1	80	27337678	27337757	79	98.75	4e-32	140
LG07	Marker30788	CM003371.1	1	80	19445732	19445811	80	100	9e-34	145
LG07	Marker72782	CM003371.1	1	80	1031679	1031600	80	100	9e-34	145
LG07	Marker64821	CM003371.1	1	80	16152211	16152132	79	98.75	4e-32	140
LG07	Marker68537	CM003371.1	1	82	11559303	11559384	82	100	8e-35	149
LG07	Marker40603	CM003371.1	1	80	12734238	12734317	80	100	9e-34	145
LG07	Marker79967	CM003371.1	1	80	29088585	29088506	80	100	9e-34	145
LG07	Marker50889	CM003371.1	1	80	12738565	12738644	80	100	9e-34	145
LG07	Marker125706	CM003371.1	1	80	31667558	31667637	80	100	9e-34	145
LG07	Marker86392	CM003371.1	1	80	39337670	39337749	79	98.75	4e-32	140
LG07	Marker74894	CM003371.1	1	80	313745	313824	79	98.75	4e-32	140
LG07	Marker56879	CM003371.1	1	80	21703718	21703639	80	100	9e-34	145
LG07	Marker92301	CM003371.1	1	80	3831617	3831538	79	98.75	4e-32	140
LG07	Marker39071	CM003371.1	1	80	9193905	9193826	80	100	9e-34	145
LG07	Marker45357	CM003371.1	1	80	9730989	9730910	79	98.75	4e-32	140
LG07	Marker87727	CM003371.1	1	80	36950855	36950934	80	100	9e-34	145
LG07	Marker55951	CM003371.1	1	80	12799682	12799761	80	100	9e-34	145
LG07	Marker74661	CM003371.1	1	80	8714277	8714356	80	100	9e-34	145
LG07	Marker102064	CM003371.1	1	80	33198312	33198391	80	100	9e-34	145
LG07	Marker30339	CM003371.1	1	80	1027565	1027486	80	100	9e-34	145
LG07	Marker51710	CM003371.1	1	80	15128581	15128660	80	100	9e-34	145
LG07	Marker70158	CM003371.1	1	84	21773133	21773050	83	98.81	3e-34	147
LG07	Marker97845	CM003371.1	1	80	20942163	20942242	80	100	9e-34	145
LG07	Marker79125	CM003371.1	1	80	5575027	5575106	80	100	9e-34	145
LG07	Marker114295	CM003371.1	1	80	38256760	38256681	79	98.75	4e-32	140
LG07	Marker61707	CM003371.1	1	81	948152	948072	81	100	3e-34	147
LG07	Marker70657	CM003371.1	1	83	39505203	39505121	82	98.8	9e-34	145
LG07	Marker101833	CM003371.1	1	81	26836486	26836566	81	100	3e-34	147
LG07	Marker84881	CM003371.1	1	80	32103893	32103972	80	100	9e-34	145
LG07	Marker42869	CM003371.1	1	80	20831937	20832016	79	98.75	4e-32	140
LG07	Marker47029	CM003371.1	1	80	27593339	27593260	80	100	9e-34	145
LG07	Marker40500	CM003371.1	1	80	28424243	28424322	79	98.75	4e-32	140
LG07	Marker53023	CM003371.1	1	81	35854062	35854142	81	100	3e-34	147
LG07	Marker118968	CM003371.1	1	80	33962158	33962237	80	100	9e-34	145
LG07	Marker71646	CM003371.1	1	83	26445760	26445678	82	98.8	9e-34	145
LG07	Marker92522	CM003371.1	1	80	14980024	14979945	80	100	9e-34	145
LG07	Marker90076	CM003371.1	1	80	17540590	17540511	80	100	9e-34	145
LG07	Marker104934	CM003371.1	1	80	2731054	2731133	80	100	9e-34	145
LG07	Marker81629	CM003371.1	1	80	1035160	1035239	80	100	9e-34	145
LG07	Marker82677	CM003371.1	1	80	32303543	32303622	80	100	9e-34	145
LG07	Marker64507	CM003371.1	1	80	915951	916030	80	100	9e-34	145
LG07	Marker82083	CM003371.1	1	80	934867	934788	79	98.75	4e-32	140
LG07	Marker94755	CM003371.1	1	80	26806489	26806568	80	100	9e-34	145
LG07	Marker137746	CM003371.1	1	81	19103931	19104011	80	98.77	1e-32	141
LG07	Marker82119	CM003371.1	1	80	12705032	12704953	80	100	9e-34	145
LG07	Marker53910	CM003371.1	1	80	2575362	2575442	80	98.77	1e-31	138
LG07	Marker165233	CM003371.1	1	81	794172	794252	81	100	3e-34	147
LG07	Marker88544	CM003371.1	1	83	34686566	34686648	82	98.8	9e-34	145
LG07	Marker106469	CM003371.1	1	80	3832311	3832232	79	98.75	4e-32	140
LG07	Marker57936	CM003371.1	1	80	19457660	19457581	80	100	9e-34	145
LG07	Marker66317	CM003371.1	1	80	20292440	20292519	80	100	9e-34	145
LG07	Marker63164	CM003371.1	1	80	9611259	9611180	80	100	9e-34	145
LG07	Marker85927	CM003371.1	1	80	20676155	20676076	80	100	9e-34	145
LG07	Marker112721	CM003371.1	1	81	24003172	24003092	80	98.77	1e-32	141
LG07	Marker60198	CM003371.1	1	80	524427	524506	80	100	9e-34	145
LG07	Marker118594	CM003371.1	1	81	27165712	27165632	81	100	3e-34	147
LG07	Marker78597	CM003371.1	1	80	28730786	28730865	80	100	9e-34	145
LG07	Marker75059	CM003371.1	1	80	27356030	27355951	80	100	9e-34	145
LG07	Marker58385	CM003371.1	1	80	21573879	21573958	80	100	9e-34	145
LG07	Marker74288	CM003371.1	1	80	731869	731948	79	98.75	4e-32	140
LG07	Marker79377	CM003371.1	1	80	8072281	8072202	79	98.75	4e-32	140
LG07	Marker42566	CM003371.1	1	80	24414634	24414555	79	98.75	4e-32	140
LG07	Marker55087	CM003371.1	1	80	10515097	10515018	80	100	9e-34	145
LG07	Marker78808	CM003371.1	1	80	34356619	34356698	80	100	9e-34	145
LG07	Marker90392	CM003371.1	1	81	29241940	29241860	81	100	3e-34	147
LG07	Marker91412	CM003371.1	1	80	33361872	33361793	80	100	9e-34	145
LG07	Marker80586	CM003371.1	1	80	30673507	30673428	80	100	9e-34	145
LG07	Marker103589	CM003371.1	1	81	33231173	33231093	80	98.77	1e-32	141
LG07	Marker123232	CM003371.1	1	80	31833544	31833465	80	100	9e-34	145
LG07	Marker115244	CM003371.1	1	80	12789408	12789487	79	98.75	4e-32	140
LG07	Marker156906	CM003371.1	1	80	29436698	29436619	80	100	9e-34	145
LG07	Marker94452	CM003371.1	1	80	12102178	12102257	80	100	9e-34	145
LG07	Marker156206	CM003371.1	1	80	25297463	25297542	80	100	9e-34	145
LG07	Marker77743	CM003371.1	1	80	14926977	14927056	79	98.75	4e-32	140
LG07	Marker159142	CM003371.1	1	80	33357020	33356941	80	100	9e-34	145
LG07	Marker118048	CM003371.1	1	80	32252579	32252658	80	100	9e-34	145
LG07	Marker62261	CM003371.1	1	80	18301622	18301701	80	100	9e-34	145
LG07	Marker111066	CM003371.1	1	80	20924147	20924226	80	100	9e-34	145
LG07	Marker120060	CM003371.1	1	80	27297117	27297196	80	100	9e-34	145
LG07	Marker71906	CM003371.1	1	83	6514636	6514554	82	98.8	9e-34	145
LG07	Marker50055	CM003371.1	1	80	931919	931998	79	98.75	4e-32	140
LG07	Marker98723	CM003371.1	1	80	7111773	7111852	80	100	9e-34	145
LG07	Marker154365	CM003371.1	1	80	12743051	12743130	80	100	9e-34	145
LG07	Marker64674	CM003371.1	1	80	20914123	20914044	80	100	9e-34	145
LG07	Marker69615	CM003371.1	1	80	34265257	34265178	79	98.75	4e-32	140
LG07	Marker20580	CM003379.1	1	80	8835002	8835081	80	100	9e-34	145
LG07	Marker32086	CM003379.1	1	81	9480370	9480450	80	98.77	1e-32	141
LG07	Marker22457	CM003379.1	1	81	8325686	8325606	81	100	3e-34	147
LG07	Marker36280	CM003379.1	1	83	9433947	9433865	83	100	2e-35	150
LG07	Marker38573	CM003379.1	1	81	9437725	9437805	80	98.77	1e-32	141
LG07	Marker36182	CM003379.1	1	81	9677998	9677918	81	100	3e-34	147
LG07	Marker30039	CM003379.1	1	80	8771917	8771838	80	100	9e-34	145
LG07	Marker69547	CM003379.1	1	81	8534817	8534737	81	100	3e-34	147
[truncated: 1,328 more rows]

## Sheet: Supplementary Table S4
Supplementary Table S4 The comparative analysis of the assigned SLAF sequences to reference genome of common bean
Linkage group	Marker ID	Homologous chromosome ID	Query start	Query end	Store start	Store end	Identified base number	Identified percentage (%)	E value	Score
1	Marker38599	Pchr07	1	80	2579708	2579629	73	91.25	6e-24	113
1	Marker31363	Pchr07	1	80	3015483	3015562	72	90	8e-23	109
1	Marker35117	Pchr07	1	81	5554086	5554005	73	89.02	3e-21	104
1	Marker42665	Pchr07	1	83	5630137	5630055	73	87.95	9e-22	105
1	Marker19719	Pchr07	1	80	5630505	5630426	72	90	8e-23	109
1	Marker10860	Pchr07	1	80	6357473	6357394	74	92.5	1e-25	118
1	Marker168236	Pchr07	1	84	9887350	9887269	80	95.24	2e-29	131
1	Marker53703	Pchr07	1	78	11724388	11724465	76	97.44	7e-30	132
1	Marker10699	Pchr07	1	80	27720044	27720123	74	92.5	1e-25	118
1	Marker47601	Pchr07	1	80	27880341	27880420	79	98.75	4e-32	140
1	Marker37205	Pchr07	1	80	28200005	28199926	76	95	3e-28	127
1	Marker80739	Pchr07	1	83	28370854	28370940	76	87.36	1e-20	102
1	Marker13523	Pchr07	2	81	40256527	40256448	78	97.5	5e-31	136
1	Marker50703	Pchr07	4	78	43246585	43246511	70	93.33	6e-24	113
1	Marker58858	Pchr07	1	80	48251232	48251153	78	97.5	5e-31	136
1	Marker55063	Pchr07	3	81	48710845	48710768	74	93.67	5e-25	116
1	Marker70337	Pchr07	3	82	49097778	49097857	76	95	3e-28	127
1	Marker42774	Pchr07	1	78	49174768	49174691	72	92.31	2e-24	114
1	Marker76409	Pchr07	1	80	49182076	49181994	75	90.36	6e-24	113
1	Marker46878	Pchr07	1	80	49422126	49422048	73	91.25	8e-23	109
1	Marker21641	Pchr07	1	80	49579097	49579176	77	96.25	2e-29	131
2	Marker16412	Pchr02	1	80	3887749	3887676	71	88.75	9e-22	105
2	Marker20823	Pchr02	1	80	3474430	3474509	76	95	3e-28	127
2	Marker63354	Pchr02	1	87	3444624	3444543	75	86.21	3e-21	104
2	Marker37586	Pchr02	2	86	4320040	4319956	81	95.29	5e-31	136
2	Marker18391	Pchr02	1	87	3921765	3921851	79	90.8	1e-26	122
2	Marker5018	Pchr02	1	80	30568509	30568430	71	88.75	3e-21	104
2	Marker28518	Pchr02	1	80	29988106	29988027	75	93.75	1e-26	122
2	Marker58813	Pchr02	1	80	6940812	6940891	79	98.75	4e-32	140
2	Marker58077	Pchr02	1	92	716351	716443	86	92.47	7e-30	132
2	Marker20014	Pchr02	1	80	1348570	1348649	78	97.5	5e-31	136
2	Marker73135	Pchr02	1	69	1540487	1540419	64	92.75	1e-20	102
2	Marker11329	Pchr02	1	80	1862617	1862538	79	98.75	4e-32	140
2	Marker21608	Pchr02	1	80	1862974	1862895	71	88.75	3e-21	104
2	Marker58034	Pchr02	1	84	2281381	2281464	79	94.05	8e-29	129
2	Marker16943	Pchr02	1	81	30988884	30988964	79	97.53	2e-31	138
2	Marker51623	Pchr02	1	80	26304767	26304687	73	90.12	3e-22	107
2	Marker18834	Pchr02	3	80	11535182	11535259	70	89.74	9e-22	105
2	Marker75276	Pchr02	6	79	20831490	20831563	71	95.95	4e-26	120
2	Marker27570	Pchr03	1	84	49917657	49917574	78	92.86	1e-27	125
2	Marker2125	Pchr03	1	77	4739533	4739457	74	96.1	1e-27	125
2	Marker21568	Pchr03	1	81	3333892	3333972	78	96.3	7e-30	132
2	Marker53942	Pchr03	9	80	1059369	1059299	67	93.06	3e-21	104
2	Marker50812	Pchr03	1	80	1072991	1073070	74	92.5	1e-25	118
2	Marker46426	Pchr03	1	80	366121	366200	79	98.75	4e-32	140
2	Marker16567	Pchr03	1	80	321422	321505	75	89.29	2e-23	111
2	Marker19964	Pchr03	1	81	326694	326614	71	87.65	1e-20	102
2	Marker40833	Pchr03	3	80	101638	101715	74	94.87	3e-27	123
2	Marker47958	Pchr03	1	80	422797	422876	78	97.5	5e-31	136
2	Marker126579	Pchr03	3	80	560076	560153	76	97.44	7e-30	132
2	Marker20938	Pchr03	3	80	475969	476046	71	91.03	8e-23	109
2	Marker26647	Pchr03	1	81	743120	743198	74	91.36	6e-24	113
2	Marker94265	Pchr03	1	80	640461	640540	73	91.25	6e-24	113
2	Marker5548	Pchr03	1	83	846998	847079	77	92.77	4e-26	120
2	Marker38118	Pchr03	1	80	948319	948241	72	90	9e-22	105
2	Marker32953	Pchr03	1	80	918965	919044	76	95	3e-28	127
2	Marker32953	Pchr03	5	81	929076	929152	69	89.61	3e-21	104
2	Marker50230	Pchr03	1	80	954312	954233	74	92.5	1e-25	118
3	Marker1294	Pchr09	1	81	12096930	12097010	72	88.89	9e-22	105
3	Marker4761	Pchr09	1	80	2997542	2997621	75	93.75	1e-26	122
3	Marker26071	Pchr09	1	80	14994223	14994302	74	92.5	1e-25	118
3	Marker14852	Pchr09	1	77	28446046	28445971	71	92.21	8e-23	109
3	Marker39197	Pchr10	1	91	38660407	38660495	82	90.11	5e-25	116
3	Marker17169	Pchr09	1	79	27054128	27054050	72	91.14	2e-23	111
3	Marker31749	Pchr09	1	80	21344322	21344242	72	88.89	1e-20	102
3	Marker20416	Pchr09	1	79	11092116	11092194	79	100	4e-33	143
3	Marker20905	Pchr09	1	81	10863228	10863308	76	93.83	3e-27	123
3	Marker8641	Pchr09	6	78	11238307	11238237	67	91.78	1e-20	102
3	Marker28035	Pchr09	1	80	22069543	22069621	75	93.75	1e-25	118
3	Marker46498	Pchr09	1	79	23326305	23326227	74	93.67	4e-26	120
3	Marker58332	Pchr09	1	82	28353485	28353566	74	90.24	6e-24	113
3	Marker41226	Pchr09	3	87	15736255	15736339	75	88.24	8e-23	109
3	Marker57040	Pchr09	1	82	21272234	21272313	74	90.24	8e-23	109
3	Marker90292	Pchr09	1	80	11270231	11270310	75	90.36	2e-23	111
3	Marker116136	Pchr09	81	160	31652259	31652337	72	90	9e-22	105
4	Marker3667	Pchr10	2	80	7798955	7798876	72	90	9e-22	105
4	Marker20298	Pchr10	1	81	4722839	4722919	77	95.06	8e-29	129
4	Marker38313	Pchr10	1	79	7670699	7670776	71	89.87	3e-21	104
4	Marker51910	Pchr10	1	83	4794353	4794271	77	92.77	3e-27	123
4	Marker42482	Pchr10	1	81	3223831	3223751	78	96.3	7e-30	132
4	Marker31485	Pchr10	1	81	2117617	2117697	78	96.3	7e-30	132
4	Marker25180	Pchr10	3	77	2338826	2338752	70	93.33	6e-24	113
4	Marker34819	Pchr10	1	81	2530747	2530827	75	92.59	4e-26	120
4	Marker89349	Pchr10	1	78	2002641	2002718	76	97.44	7e-30	132
4	Marker49978	Pchr10	1	80	2912693	2912614	78	97.5	5e-31	136
4	Marker79563	Pchr10	1	80	850656	850735	78	97.5	5e-31	136
4	Marker92896	Pchr10	1	80	3103877	3103956	74	92.5	1e-25	118
4	Marker94946	Pchr10	4	80	2590616	2590692	70	90.91	3e-22	107
4	Marker9489	Pchr10	2	80	2441203	2441280	73	92.41	6e-24	113
4	Marker51970	Pchr10	1	77	2920515	2920592	70	89.74	1e-20	102
4	Marker69113	Pchr10	2	81	2928454	2928533	78	97.5	5e-31	136
4	Marker84052	Pchr10	1	73	2614956	2615029	70	93.33	3e-22	107
4	Marker52326	Pchr10	1	80	2218750	2218671	76	95	3e-28	127
4	Marker44282	Pchr10	1	82	1002125	1002044	74	89.16	1e-20	102
4	Marker34135	Pchr10	2	80	964601	964523	74	93.67	4e-26	120
4	Marker80213	Pchr10	1	80	852019	851940	77	96.25	2e-29	131
4	Marker56326	Pchr10	1	80	22859408	22859487	74	92.5	1e-25	118
4	Marker37254	Pchr10	3	80	23638920	23638997	72	92.31	2e-24	114
4	Marker95374	Pchr10	1	77	26292180	26292103	71	91.03	9e-22	105
4	Marker74185	Pchr10	1	80	27231977	27232056	77	96.25	2e-29	131
4	Marker46479	Pchr10	1	79	27092035	27092112	74	93.67	5e-25	116
4	Marker43591	Pchr10	1	80	36279198	36279277	72	90	8e-23	109
4	Marker68680	Pchr10	1	81	12341665	12341585	76	93.83	3e-27	123
4	Marker19616	Pchr10	6	81	29067611	29067686	71	93.42	2e-24	114
4	Marker77887	Pchr10	1	79	11428252	11428330	76	96.2	8e-29	129
4	Marker54662	Pchr10	2	80	11401869	11401947	70	88.61	1e-20	102
4	Marker38024	Pchr10	1	88	18191544	18191631	76	86.36	9e-22	105
4	Marker96158	Pchr10	1	84	34933710	34933627	73	86.9	1e-20	102
4	Marker58554	Pchr10	2	86	36388543	36388458	76	88.37	3e-22	107
4	Marker159436	Pchr10	1	80	36420069	36420148	76	95	3e-28	127
4	Marker140270	Pchr10	1	81	36213668	36213588	78	96.3	7e-30	132
4	Marker89461	Pchr10	1	85	41090087	41090175	79	88.76	2e-24	114
4	Marker16686	Pchr10	1	80	40333013	40332934	78	97.5	5e-31	136
4	Marker97892	Pchr10	1	80	40319929	40319850	77	96.25	2e-29	131
4	Marker55037	Pchr10	1	76	41173740	41173815	73	96.05	3e-27	123
5	Marker38137	Pchr11	1	74	45832264	45832337	72	97.3	1e-27	125
5	Marker84284	Pchr11	1	80	33281295	33281374	78	97.5	5e-31	136
5	Marker30408	Pchr11	1	80	45408484	45408405	73	91.25	6e-24	113
5	Marker89850	Pchr11	1	81	28201269	28201349	75	92.59	4e-26	120
5	Marker79678	Pchr11	1	80	28200386	28200465	73	91.25	6e-24	113
5	Marker13231	Pchr11	2	80	16724230	16724310	73	90.12	3e-22	107
5	Marker31684	Pchr11	1	84	16874744	16874827	76	90.48	5e-25	116
5	Marker18536	Pchr11	1	80	16386948	16387026	72	90	9e-22	105
5	Marker28711	Pchr11	1	80	28201022	28200942	76	93.83	4e-26	120
5	Marker50544	Pchr11	3	82	32672821	32672900	76	95	3e-28	127
5	Marker23496	Pchr11	1	81	33245615	33245534	76	92.68	1e-25	118
5	Marker46250	Pchr11	1	80	33246751	33246830	73	91.25	6e-24	113
5	Marker18110	Pchr08	1	80	9521294	9521217	73	91.25	2e-23	111
5	Marker28013	Pchr08	1	81	7809917	7809997	78	96.3	7e-30	132
5	Marker92793	Pchr08	1	77	7738117	7738193	74	96.1	1e-27	125
5	Marker21526	Pchr08	1	79	7763847	7763927	72	88.89	3e-21	104
5	Marker46463	Pchr08	1	81	7806768	7806688	71	87.65	1e-20	102
5	Marker8215	Pchr08	1	78	8784380	8784457	75	96.15	3e-28	127
5	Marker50329	Pchr08	5	80	11031115	11031189	70	92.11	3e-22	107
5	Marker52248	Pchr08	2	80	21753315	21753236	74	92.5	2e-24	114
5	Marker52248	Pchr08	2	80	21712822	21712743	73	91.25	8e-23	109
5	Marker77206	Pchr08	1	81	21765733	21765653	78	96.3	7e-30	132
5	Marker71633	Pchr08	5	79	18525734	18525660	71	94.67	1e-25	118
5	Marker41763	Pchr08	1	80	18168877	18168956	76	95	3e-28	127
5	Marker15531	Pchr08	1	81	18169939	18169859	75	91.46	8e-23	109
5	Marker6503	Pchr08	1	81	13563855	13563775	75	92.59	4e-26	120
5	Marker34102	Pchr08	1	84	22998320	22998236	78	91.76	1e-25	118
5	Marker39129	Pchr08	1	80	13834681	13834763	74	89.16	3e-22	107
5	Marker108343	Pchr08	1	76	28108186	28108111	69	90.79	9e-22	105
6	Marker37008	Pchr11	1	80	8420260	8420339	73	91.25	6e-24	113
6	Marker37008	Pchr11	1	80	8394626	8394705	72	90	8e-23	109
6	Marker64057	Pchr11	4	80	8551828	8551752	73	94.81	1e-26	122
6	Marker16768	Pchr11	1	81	8561026	8561109	75	89.29	8e-23	109
6	Marker45959	Pchr11	1	83	8371569	8371651	78	93.98	3e-28	127
6	Marker86544	Pchr11	1	78	9166976	9166899	76	97.44	7e-30	132
6	Marker136338	Pchr11	3	80	7389035	7388958	75	96.15	3e-28	127
6	Marker136289	Pchr11	1	82	6641260	6641340	74	90.24	8e-23	109
6	Marker29165	Pchr11	1	81	4679830	4679750	77	95.06	8e-29	129
6	Marker92159	Pchr11	1	80	2677690	2677611	73	91.25	6e-24	113
6	Marker19758	Pchr11	1	85	1292390	1292474	76	89.41	6e-24	113
6	Marker73770	Pchr11	1	80	624611	624689	75	93.75	1e-25	118
7	Marker1905	Pchr02	1	80	48586488	48586411	72	90	1e-20	102
7	Marker10243	Pchr02	81	160	40090087	40090166	75	93.75	1e-26	122
7	Marker25063	Pchr02	1	79	33619249	33619327	74	93.67	4e-26	120
7	Marker35825	Pchr02	1	79	37591873	37591951	70	88.61	1e-20	102
7	Marker34856	Pchr02	1	81	33671107	33671187	76	93.83	3e-27	123
7	Marker40823	Pchr02	1	81	38398287	38398207	78	96.3	7e-30	132
7	Marker26837	Pchr02	1	80	48871864	48871785	76	95	3e-28	127
7	Marker76050	Pchr02	1	78	17553197	17553274	74	94.87	3e-27	123
7	Marker38521	Pchr02	3	80	37052736	37052812	73	93.59	2e-24	114
7	Marker50754	Pchr02	3	80	34403438	34403515	75	96.15	3e-28	127
7	Marker60519	Pchr02	1	80	41282666	41282588	72	90	9e-22	105
7	Marker92301	Pchr02	1	80	41282673	41282752	74	92.5	1e-25	118
7	Marker30339	Pchr02	1	80	44109620	44109699	74	92.5	1e-25	118
7	Marker59077	Pchr02	1	80	41461732	41461811	76	95	3e-28	127
7	Marker61707	Pchr02	1	81	44162274	44162354	75	92.59	4e-26	120
7	Marker82083	Pchr02	1	85	44180635	44180719	78	91.76	1e-26	122
7	Marker106469	Pchr02	1	80	41281619	41281698	75	93.75	1e-26	122
7	Marker78597	Pchr02	1	80	49030067	49029988	75	93.75	1e-26	122
7	Marker94452	Pchr02	1	80	29131589	29131510	71	88.75	3e-21	104
7	Marker5259	Pchr03	1	79	37728329	37728250	74	92.5	2e-24	114
7	Marker7104	Pchr03	1	80	45628449	45628370	76	95	3e-28	127
7	Marker25183	Pchr03	1	80	43810917	43810838	76	95	3e-28	127
7	Marker38707	Pchr03	1	83	9117427	9117345	77	92.77	3e-27	123
7	Marker36182	Pchr03	1	81	51800927	51800847	77	93.9	1e-25	118
7	Marker39843	Pchr03	1	75	48745440	48745365	71	93.42	2e-23	111
7	Marker63460	Pchr03	1	74	45914415	45914342	71	95.95	4e-26	120
7	Marker14672	Pchr03	1	80	9676890	9676809	75	91.46	2e-24	114
7	Marker62065	Pchr03	78	153	34512620	34512695	68	89.47	1e-20	102
7	Marker61372	Pchr03	1	80	33118516	33118595	72	90	8e-23	109
7	Marker41635	Pchr03	1	78	38474514	38474437	73	93.59	1e-25	118
7	Marker39695	Pchr03	3	80	29861904	29861981	73	93.59	1e-25	118
7	Marker59651	Pchr03	1	81	33303236	33303316	73	90.12	2e-23	111
7	Marker102064	Pchr03	5	80	38555191	38555113	72	91.14	9e-22	105
7	Marker49896	Pchr03	1	91	33959601	33959497	84	80	3e-21	104
7	Marker55262	Pchr03	1	89	47663853	47663938	78	87.64	8e-23	109
7	Marker105087	Pchr03	2	81	31932782	31932703	76	95	3e-28	127
7	Marker118594	Pchr03	1	80	45735657	45735736	71	88.75	3e-21	104
7	Marker123232	Pchr03	1	80	41395024	41395104	74	91.36	2e-23	111
8	Marker4471	Pchr05	1	71	4432990	4433060	69	97.18	4e-26	120
8	Marker31731	Pchr05	1	80	4523773	4523694	72	90	8e-23	109
8	Marker45979	Pchr05	1	82	31754797	31754716	74	90.24	6e-24	113
8	Marker34391	Pchr05	5	80	3338784	3338709	71	93.42	2e-24	114
8	Marker34720	Pchr05	3	80	978269	978346	73	93.59	1e-25	118
8	Marker41805	Pchr05	1	80	19245950	19246028	72	90	9e-22	105
8	Marker58304	Pchr05	1	83	34599574	34599492	77	92.77	3e-27	123
8	Marker32959	Pchr05	1	80	39268449	39268528	74	92.5	1e-25	118
8	Marker75349	Pchr05	1	76	2774970	2775045	73	96.05	3e-27	123
8	Marker44321	Pchr05	1	80	6568872	6568793	76	95	3e-28	127
8	Marker58109	Pchr05	1	78	4453014	4453091	71	91.03	8e-23	109
8	Marker54325	Pchr05	3	85	3480481	3480399	77	92.77	3e-27	123
8	Marker77556	Pchr05	5	81	3792690	3792613	73	92.41	8e-23	109
8	Marker77753	Pchr05	1	80	4761962	4761883	77	96.25	2e-29	131
8	Marker104267	Pchr05	1	80	4424193	4424114	75	93.75	1e-26	122
8	Marker54064	Pchr05	1	79	4329310	4329388	77	97.47	2e-30	134
8	Marker56451	Pchr05	1	81	4664389	4664309	75	92.59	4e-26	120
8	Marker44353	Pchr05	10	78	5089914	5089846	67	97.1	5e-25	116
8	Marker59654	Pchr05	1	80	2646879	2646799	76	93.83	4e-26	120
8	Marker64176	Pchr05	1	88	7872289	7872374	82	93.18	1e-27	125
8	Marker79196	Pchr05	1	80	31627146	31627067	71	88.75	3e-21	104
8	Marker83072	Pchr05	1	80	5315926	5316005	80	100	1e-33	145
8	Marker79533	Pchr05	1	81	35115741	35115819	75	92.59	5e-25	116
8	Marker64539	Pchr05	1	80	1772940	1772861	78	97.5	5e-31	136
8	Marker69862	Pchr05	1	82	12162477	12162558	76	92.68	1e-26	122
8	Marker90970	Pchr05	1	80	4151173	4151252	77	96.25	2e-29	131
8	Marker130242	Pchr05	1	80	2631808	2631887	75	92.59	6e-24	113
8	Marker112168	Pchr05	1	81	4373055	4373135	74	91.36	2e-24	114
8	Marker18530	Pchr11	1	81	21239449	21239529	77	95.06	8e-29	129
8	Marker30066	Pchr11	1	80	21156655	21156734	79	98.75	4e-32	140
8	Marker51759	Pchr11	1	81	21151500	21151420	79	97.53	2e-31	138
9	Marker51257	Pchr06	1	80	658113	658034	77	96.25	2e-29	131
9	Marker110138	Pchr06	4	80	1831673	1831746	74	96.1	3e-27	123
9	Marker52278	Pchr06	1	80	15469224	15469145	76	95	3e-28	127
9	Marker36096	Pchr06	1	81	15959756	15959676	74	91.36	2e-24	114
9	Marker62675	Pchr06	5	77	17132720	17132792	67	91.78	9e-22	105
9	Marker51601	Pchr06	4	80	18445418	18445494	74	96.1	1e-27	125
9	Marker6915	Pchr06	1	81	22461396	22461316	77	95.06	8e-29	129
9	Marker25510	Pchr06	1	81	24490924	24491009	76	88.37	9e-22	105
9	Marker46656	Pchr06	1	71	24947723	24947793	67	94.37	2e-23	111
9	Marker31599	Pchr06	1	81	27696870	27696791	75	92.59	5e-25	116
10	Marker19650	Pchr04	1	78	43594259	43594182	74	94.87	3e-27	123
10	Marker54858	Pchr04	1	81	43489454	43489534	76	93.83	3e-27	123
10	Marker48218	Pchr04	1	87	43407072	43406980	81	87.1	9e-22	105
10	Marker71966	Pchr04	1	80	42074677	42074760	75	89.29	2e-23	111
10	Marker80946	Pchr04	1	80	40236561	40236640	78	97.5	5e-31	136
10	Marker40222	Pchr04	1	75	40269478	40269552	68	90.67	3e-21	104
10	Marker65091	Pchr04	4	81	40231743	40231820	76	97.44	7e-30	132
10	Marker30915	Pchr04	1	83	40437083	40436999	80	94.12	3e-27	123
10	Marker48889	Pchr04	1	80	39347626	39347705	79	98.75	4e-32	140
10	Marker85216	Pchr04	1	90	39363953	39364041	86	95.56	1e-32	141
10	Marker41186	Pchr04	8	80	39551447	39551375	67	91.78	9e-22	105
10	Marker113650	Pchr04	1	82	36806192	36806273	76	92.68	1e-26	122
10	Marker93630	Pchr04	1	84	34757059	34756976	79	94.05	8e-29	129
10	Marker15412	Pchr04	1	80	33112067	33111988	71	88.75	3e-21	104
10	Marker35308	Pchr04	1	84	33174738	33174656	75	89.29	3e-22	107
10	Marker32377	Pchr04	9	80	34696645	34696574	68	94.44	6e-24	113
10	Marker84043	Pchr04	1	76	32149196	32149271	68	89.47	1e-20	102
10	Marker75688	Pchr04	1	81	30142218	30142298	73	90.12	2e-23	111
10	Marker65530	Pchr04	5	79	28488664	28488738	71	94.67	1e-25	118
10	Marker47588	Pchr04	1	81	25325910	25325831	77	95.06	1e-27	125
10	Marker43192	Pchr04	1	81	14045896	14045976	74	91.36	2e-24	114
10	Marker102630	Pchr04	3	80	18031496	18031419	71	91.03	8e-23	109
10	Marker78525	Pchr04	11	151	24298352	24298208	116	78.91	1e-20	102
10	Marker74047	Pchr04	3	69	1726069	1726135	65	97.01	6e-24	113
10	Marker6834	Pchr04	1	83	767711	767794	75	89.29	3e-22	107
10	Marker6834	Pchr04	1	83	1313545	1313462	75	89.29	3e-22	107
10	Marker6834	Pchr04	1	83	907610	907693	74	88.1	3e-21	104
10	Marker106389	Pchr04	6	80	1135265	1135339	68	90.67	3e-21	104
10	Marker6858	Pchr09	1	80	734295	734374	71	88.75	3e-21	104
10	Marker43450	Pchr09	2	80	446905	446827	73	92.41	5e-25	116
11	Marker25261	Pchr01	1	77	1013896	1013820	73	94.81	1e-26	122
11	Marker39529	Pchr01	3	80	3102677	3102756	73	91.25	2e-23	111
11	Marker13362	Pchr01	3	84	3498971	3499053	76	91.57	2e-24	114
11	Marker42213	Pchr01	1	88	4308685	4308771	79	88.76	8e-23	109
11	Marker76054	Pchr01	1	80	4427303	4427382	77	96.25	2e-29	131
11	Marker87263	Pchr01	3	79	5505611	5505686	71	91.03	3e-21	104
11	Marker17035	Pchr01	1	83	5493417	5493335	80	96.39	5e-31	136
11	Marker31713	Pchr01	5	80	5504031	5504106	71	93.42	2e-24	114
11	Marker167333	Pchr01	2	80	5504807	5504729	77	97.47	2e-30	134
11	Marker36074	Pchr01	1	81	6515965	6515881	76	89.41	3e-21	104
11	Marker141488	Pchr01	1	81	8297992	8298070	78	96.3	2e-29	131
11	Marker76912	Pchr01	1	84	8381112	8381195	76	90.48	5e-25	116
11	Marker90907	Pchr01	2	83	9406436	9406517	77	93.9	1e-27	125
11	Marker55371	Pchr01	3	86	8198668	8198586	79	94.05	1e-27	125
11	Marker40100	Pchr01	1	82	8735241	8735322	76	92.68	1e-26	122
11	Marker36695	Pchr01	1	82	11627476	11627557	77	93.9	1e-27	125
11	Marker165706	Pchr01	1	79	11181034	11180957	73	92.41	6e-24	113
11	Marker16156	Pchr08	2	76	43003416	43003342	70	93.33	6e-24	113
11	Marker34804	Pchr08	1	81	46411304	46411224	76	93.83	3e-27	123
11	Marker29219	Pchr08	3	80	53440988	53440912	73	93.59	2e-24	114
11	Marker58744	Pchr08	1	80	51941460	51941381	72	90	8e-23	109
11	Marker67466	Pchr08	1	79	51940581	51940503	70	88.61	1e-20	102
11	Marker51594	Pchr08	1	83	52130543	52130460	77	91.67	5e-25	116
11	Marker58583	Pchr08	1	80	51989540	51989461	75	93.75	1e-26	122
11	Marker90827	Pchr08	1	80	58207407	58207328	76	95	3e-28	127
11	Marker47774	Pchr08	1	83	58309560	58309478	73	87.95	9e-22	105
11	Marker47774	Pchr08	1	83	58315566	58315484	73	87.95	9e-22	105
11	Marker35763	Pchr08	1	80	58404844	58404765	72	90	8e-23	109
11	Marker42431	Pchr08	1	79	58727896	58727818	77	97.47	2e-30	134
11	Marker55331	Pchr08	2	80	58719474	58719552	76	96.2	8e-29	129
11	Marker14103	Pchr08	1	78	58728363	58728437	71	91.03	3e-21	104

## Sheet: Supplementary Table S5
Supplementary Table S5 The comparative analysis of the high-density genetic map to Han's linkage map
High-density genetic linkage map	SLAF markers	Adzuki bean draft genome a		Adzuki bean draft genome b		Han's Linkage map	SSR markers	Adzuki bean draft genome a		Adzuki bean draft genome b
		Homologous Chromosome/Scaffold ID	Identified SLAF markers	Homologous Chromosome/Scaffold ID	Identified SLAF markers			Homologous Chromosome/Scaffold ID	Identified SLAF markers	Homologous Chromosome/Scaffold ID	Identified SLAF markers
LG01	475	Chr6	343	Chr2	297	linkage group 8	27	Chr6	19	Chr2	15
LG02	276	Chr7	46	Chr6	160	linkage group 10	12	Chr7	7	Chr6	7
		Scaffold_70	10					Scaffold 70	2
LG03	356	Chr5	66	Chr4	206	linkage group 2	19	Chr5	6	Chr4	4
		Chr9	71	Chr9	20			Chr9	2	Chr9	3
LG04	491	Chr8	152	Chr11	263	linkage group 9	13	Chr8	6	Chr11	4
LG05	563	Chr4	178	Chr3	225	linkage group 4	21	Chr4	4	Chr3	13
LG06	108	Scaffold_10	21	Chr8	75	linkage group 6	12	Scaffold_10	1	Chr8	4
LG07	622	Chr11	194	Chr1	341	linkage group 1	32	Chr11	14	Chr1	14
		Chr10	42	Chr7	9			Chr10	2	Chr7	1
		Scaffold_33	38	Chr11	7			Scaffold_33	2	Chr11	1
LG08	444	Scaffold_21	27	Chr2	321	linkage group 7	10	Scaffold_21	2	Chr2	15
		Scaffold_22	153					Scaffold_22	1
		Scaffold_39	18					Scaffold_39	1
LG09	265	Chr3	146	Chr9	142	linkage group 5	17	Chr3	7	Chr9	6
LG10	417	Chr2	190	Chr10	296	linkage group 11	10	Chr2	4	Chr10	7
LG11	408	Chr1	259	Chr7	272	linkage group 3	13	Chr1	9	Chr7	9
a: Adzuki bean draft genome reported by Kang et al.; b:Adzuki bean draft genome reported by Yang et al.
